# Supplementary material for: Genomic Surveillance of Ceftriaxone-Resistant Escherichia coli in Western New York Suggests the Extended-Spectrum β-Lactamase blaCTX-M-27 Is Emerging on Distinct Plasmids in ST38
Source: Front Microbiol. 2020 Jul 30;11:1747. doi: 10.3389/fmicb.2020.01747 (PMC7406970; doi:10.3389/fmicb.2020.01747)
Supplement: Supplementary file 1 [file Data_Sheet_1.XLSX]

## Sheet: Genomes
E. coli SOURCE, MLST, and PHYLOGROUP							ANTIBIOTIC RESISTANCE GENES, VIRULENCE FACTORS, AND PLASMID TYPES
ID	DATABASE	URMC_ID	SOURCE	INPATIENT/OUTPATIENT	MLST	PHYLOGROUP	GENE	CONTIG NUMBER	CONTIG LENGTH	CONTIG COVERAGE	START	END	STRAND	COVERAGE	COVERAGE_MAP	GAPS	%COVERAGE	%IDENTITY	ACCESSION	PRODUCT	RESISTANCE	CONTIG PARAMETERS
1	resfinder	URMC_1	URINE	Inpatient	ST410	C	aac(3)-IIa_1	112	2851	45.1791	171	1031	+	1-861/861	===============	0/0	100	99.77	X51534	aac(3)-IIa	Gentamicin;Tobramycin	NODE_112_length_2851_cov_45.179148
1	resfinder	URMC_1	URINE	Inpatient	ST410	C	aph(3')-Ia_1	121	1760	95.8383	342	1157	+	1-816/816	===============	0/0	100	100	V00359	aph(3')-Ia		NODE_121_length_1760_cov_95.838334
1	resfinder	URMC_1	URINE	Inpatient	ST410	C	mdf(A)_1	4	177083	36.0362	113015	114247	-	1-1233/1233	===============	0/0	100	98.78	Y08743	mdf(A)		NODE_4_length_177083_cov_36.036207
1	resfinder	URMC_1	URINE	Inpatient	ST410	C	blaCTX-M-55_1	65	12983	32.0343	2149	3024	-	1-876/876	===============	0/0	100	100	DQ810789	blaCTX-M-55	Amoxicillin;Ampicillin;Aztreonam;Cefepime;Cefotaxime;Ceftazidime;Ceftriaxone;Piperacillin;Ticarcillin	NODE_65_length_12983_cov_32.034303
1	resfinder	URMC_1	URINE	Inpatient	ST410	C	tet(A)_6	87	7122	55.5727	3184	4430	-	1-1247/1275	===============	0/0	97.8	99.92	AF534183	tet(A)	Doxycycline;Tetracycline	NODE_87_length_7122_cov_55.572695
1	plasmidfinder	URMC_1	URINE	Inpatient	ST410	C	IncFIB(AP001918)_1	100	4669	39.88	1959	2640	+	1-682/682	===============	0/0	100	98.39	AP001918	IncFIB(AP001918)_1__AP001918		NODE_100_length_4669_cov_39.880009
1	plasmidfinder	URMC_1	URINE	Inpatient	ST410	C	IncY_1	29	54324	27.4822	33046	33810	-	1-765/765	===============	0/0	100	99.48	K02380	IncY_1__K02380		NODE_29_length_54324_cov_27.482167
1	plasmidfinder	URMC_1	URINE	Inpatient	ST410	C	IncFIC(FII)_1	60	15105	43.4794	4990	5486	+	1-499/499	========/======	42370	99.6	95.59	AP001918	IncFIC(FII)_1__AP001918		NODE_60_length_15105_cov_43.479370
1	vfdb	URMC_1	URINE	Inpatient	ST410	C	fimB	113	2752	24.9516	98	700	-	1-603/603	===============	0/0	100	97.84	NP_757239	(fimB) Type 1 fimbriae Regulatory protein fimB [Type 1 fimbriae (VF0221)] [Escherichia coli CFT073]		NODE_113_length_2752_cov_24.951619
1	vfdb	URMC_1	URINE	Inpatient	ST410	C	fimE	128	1095	17.8461	307	903	+	1-597/597	===============	0/0	100	99	NP_757240	(fimE) Type 1 fimbriae Regulatory protein fimE [Type 1 fimbriae (VF0221)] [Escherichia coli CFT073]		NODE_128_length_1095_cov_17.846074
1	vfdb	URMC_1	URINE	Inpatient	ST410	C	aslA	18	86894	43.3615	49218	49356	+	1-139/1428	==.............	0/0	9.73	97.12	AAG10151	(aslA) putative arylsulfatase [AslA (VF0238)] [Escherichia coli O18:K1:H7 str. RS218]		NODE_18_length_86894_cov_43.361477
1	vfdb	URMC_1	URINE	Inpatient	ST410	C	espL1	1	376874	31.7001	148359	150228	-	1-1899/1899	========/======	42397	98.47	95.16	NP_288154	(espL1) Type III secretion system effector espL1 [LEE encoded T3SS (SS020)] [Escherichia coli O157:H7 str. EDL933]		NODE_1_length_376874_cov_31.700059
1	vfdb	URMC_1	URINE	Inpatient	ST410	C	yagV/ecpE	27	58889	35.1708	29058	29811	-	1-754/756	===============	0/0	99.74	96.82	NP_286006	(yagV/ecpE) E. coli common pilus chaperone EcpE [ECP (VF0404)] [Escherichia coli O157:H7 str. EDL933]		NODE_27_length_58889_cov_35.170791
1	vfdb	URMC_1	URINE	Inpatient	ST410	C	yagW/ecpD	27	58889	35.1708	29735	31378	-	1-1644/1644	===============	0/0	100	98.66	NP_286007	(yagW/ecpD) polymerized tip adhesin of ECP fibers [ECP (VF0404)] [Escherichia coli O157:H7 str. EDL933]		NODE_27_length_58889_cov_35.170791
1	vfdb	URMC_1	URINE	Inpatient	ST410	C	yagX/ecpC	27	58889	35.1708	31368	33893	-	1-2526/2526	===============	0/0	100	98.73	NP_286008	(yagX/ecpC) E. coli common pilus usher EcpC [ECP (VF0404)] [Escherichia coli O157:H7 str. EDL933]		NODE_27_length_58889_cov_35.170791
1	vfdb	URMC_1	URINE	Inpatient	ST410	C	yagY/ecpB	27	58889	35.1708	33919	34587	-	1-669/669	===============	0/0	100	98.8	NP_286009	(yagY/ecpB) E. coli common pilus chaperone EcpB [ECP (VF0404)] [Escherichia coli O157:H7 str. EDL933]		NODE_27_length_58889_cov_35.170791
1	vfdb	URMC_1	URINE	Inpatient	ST410	C	yagZ/ecpA	27	58889	35.1708	34645	35232	-	1-588/588	===============	0/0	100	99.32	NP_286010	(yagZ/ecpA) E. coli common pilus structural subunit EcpA [ECP (VF0404)] [Escherichia coli O157:H7 str. EDL933]		NODE_27_length_58889_cov_35.170791
1	vfdb	URMC_1	URINE	Inpatient	ST410	C	ykgK/ecpR	27	58889	35.1708	35307	35897	-	1-591/591	===============	0/0	100	97.29	NP_286011	(ykgK/ecpR) regulator protein EcpR [ECP (VF0404)] [Escherichia coli O157:H7 str. EDL933]		NODE_27_length_58889_cov_35.170791
1	vfdb	URMC_1	URINE	Inpatient	ST410	C	ybtS	36	41270	29.4107	11997	13301	-	1-1305/1305	===============	0/0	100	99.92	NP_405477	(ybtS) salicylate synthase Irp9 [Yersiniabactin (VF0136)] [Yersinia pestis CO92]		NODE_36_length_41270_cov_29.410665
1	vfdb	URMC_1	URINE	Inpatient	ST410	C	ybtX	36	41270	29.4107	13329	14609	-	1-1281/1281	===============	0/0	100	99.92	NP_405476	(ybtX) putative signal transducer [Yersiniabactin (VF0136)] [Yersinia pestis CO92]		NODE_36_length_41270_cov_29.410665
1	vfdb	URMC_1	URINE	Inpatient	ST410	C	ybtQ	36	41270	29.4107	14602	16404	-	1-1803/1803	===============	0/0	100	99.94	NP_405475	(ybtQ) inner membrane ABC-transporter YbtQ [Yersiniabactin (VF0136)] [Yersinia pestis CO92]		NODE_36_length_41270_cov_29.410665
1	vfdb	URMC_1	URINE	Inpatient	ST410	C	ybtP	36	41270	29.4107	16391	18193	-	1-1803/1803	===============	0/0	100	99.83	NP_405474	(ybtP) lipoprotein inner membrane ABC-transporter [Yersiniabactin (VF0136)] [Yersinia pestis CO92]		NODE_36_length_41270_cov_29.410665
1	vfdb	URMC_1	URINE	Inpatient	ST410	C	ybtA	36	41270	29.4107	18360	19319	+	1-960/960	===============	0/0	100	99.9	NP_405473	(ybtA) transcriptional regulator YbtA [Yersiniabactin (VF0136)] [Yersinia pestis CO92]		NODE_36_length_41270_cov_29.410665
1	vfdb	URMC_1	URINE	Inpatient	ST410	C	irp2	36	41270	29.4107	19510	25617	+	1-6108/6108	===============	0/0	100	99.85	NP_405472	(irp2) yersiniabactin biosynthetic protein Irp2 [Yersiniabactin (VF0136)] [Yersinia pestis CO92]		NODE_36_length_41270_cov_29.410665
1	vfdb	URMC_1	URINE	Inpatient	ST410	C	irp1	36	41270	29.4107	25705	35196	+	1-9492/9492	===============	0/0	100	99.82	NP_405471	(irp1) yersiniabactin biosynthetic protein Irp1 [Yersiniabactin (VF0136)] [Yersinia pestis CO92]		NODE_36_length_41270_cov_29.410665
1	vfdb	URMC_1	URINE	Inpatient	ST410	C	ybtU	36	41270	29.4107	35193	36293	+	1-1101/1101	===============	0/0	100	100	NP_405470	(ybtU) yersiniabactin biosynthetic protein YbtU [Yersiniabactin (VF0136)] [Yersinia pestis CO92]		NODE_36_length_41270_cov_29.410665
1	vfdb	URMC_1	URINE	Inpatient	ST410	C	ybtT	36	41270	29.4107	36290	37093	+	1-804/804	===============	0/0	100	99.13	NP_405469	(ybtT) yersiniabactin biosynthetic protein YbtT [Yersiniabactin (VF0136)] [Yersinia pestis CO92]		NODE_36_length_41270_cov_29.410665
1	vfdb	URMC_1	URINE	Inpatient	ST410	C	ybtE	36	41270	29.4107	37097	38674	+	1-1578/1578	===============	0/0	100	99.94	NP_405468	(ybtE) yersiniabactin siderophore biosynthetic protein [Yersiniabactin (VF0136)] [Yersinia pestis CO92]		NODE_36_length_41270_cov_29.410665
1	vfdb	URMC_1	URINE	Inpatient	ST410	C	fyuA	36	41270	29.4107	38805	40826	+	1-2022/2022	===============	0/0	100	99.85	NP_405467	(fyuA) pesticin/yersiniabactin receptor protein [Yersiniabactin (VF0136)] [Yersinia pestis CO92]		NODE_36_length_41270_cov_29.410665
1	vfdb	URMC_1	URINE	Inpatient	ST410	C	entD	51	23527	35.5864	14921	15691	-	1-771/771	===============	0/0	100	95.07	NP_752599	(entD) phosphopantetheinyl transferase component of enterobactin synthase multienzyme complex [Enterobactin (VF0228)] [Escherichia coli CFT073]		NODE_51_length_23527_cov_35.586368
1	vfdb	URMC_1	URINE	Inpatient	ST410	C	fepA	51	23527	35.5864	15716	17956	-	1-2241/2241	===============	0/0	100	97.46	NP_752600	(fepA) ferrienterobactin outer membrane transporter [Enterobactin (VF0228)] [Escherichia coli CFT073]		NODE_51_length_23527_cov_35.586368
1	vfdb	URMC_1	URINE	Inpatient	ST410	C	fes	51	23527	35.5864	18199	19401	+	1-1203/1203	===============	0/0	100	96.43	NP_752602	(fes) enterobactin/ferric enterobactin esterase [enterobactin (IA019)] [Escherichia coli CFT073]		NODE_51_length_23527_cov_35.586368
1	vfdb	URMC_1	URINE	Inpatient	ST410	C	entF	51	23527	35.5864	19619	23448	+	1-3830/3882	===============	0/0	98.66	95.48	NP_752604	(entF) enterobactin synthase multienzyme complex component ATP-dependent [Enterobactin (VF0228)] [Escherichia coli CFT073]		NODE_51_length_23527_cov_35.586368
1	vfdb	URMC_1	URINE	Inpatient	ST410	C	entA	54	18634	36.449	7460	8206	-	1-747/747	===============	0/0	100	95.98	NP_752614	(entA) 23-dihydro-23-dihydroxybenzoate dehydrogenase [Enterobactin (VF0228)] [Escherichia coli CFT073]		NODE_54_length_18634_cov_36.448965
1	vfdb	URMC_1	URINE	Inpatient	ST410	C	entB	54	18634	36.449	8206	9063	-	1-858/858	===============	0/0	100	97.9	NP_752613	(entB) isochorismatase [Enterobactin (VF0228)] [Escherichia coli CFT073]		NODE_54_length_18634_cov_36.448965
1	vfdb	URMC_1	URINE	Inpatient	ST410	C	entE	54	18634	36.449	9077	10687	-	1-1611/1611	===============	0/0	100	95.78	NP_752612	(entE) 23-dihydroxybenzoate-AMP ligase component of enterobactin synthase multienzyme complex [Enterobactin (VF0228)] [Escherichia coli CFT073]		NODE_54_length_18634_cov_36.448965
1	vfdb	URMC_1	URINE	Inpatient	ST410	C	entC	54	18634	36.449	10697	11884	-	1-1188/1188	===============	0/0	100	97.47	NP_752611	(entC) isochorismate synthase 1 [Enterobactin (VF0228)] [Escherichia coli CFT073]		NODE_54_length_18634_cov_36.448965
1	vfdb	URMC_1	URINE	Inpatient	ST410	C	fepB	54	18634	36.449	12247	13203	+	1-957/957	===============	0/0	100	97.39	NP_752610	(fepB) ferrienterobactin ABC transporter periplasmic binding protein [Enterobactin (VF0228)] [Escherichia coli CFT073]		NODE_54_length_18634_cov_36.448965
1	vfdb	URMC_1	URINE	Inpatient	ST410	C	entS	54	18634	36.449	13207	14457	-	1-1251/1251	===============	0/0	100	95.52	NP_752609	(entS) enterobactin exporter iron-regulated [enterobactin (IA019)] [Escherichia coli CFT073]		NODE_54_length_18634_cov_36.448965
1	vfdb	URMC_1	URINE	Inpatient	ST410	C	fepD	54	18634	36.449	14556	15572	+	1-1017/1017	===============	0/0	100	96.36	NP_752608	(fepD) ferrienterobactin ABC transporter permease [Enterobactin (VF0228)] [Escherichia coli CFT073]		NODE_54_length_18634_cov_36.448965
1	vfdb	URMC_1	URINE	Inpatient	ST410	C	fepC	54	18634	36.449	16558	17373	+	1-816/816	===============	0/0	100	97.3	NP_752606	(fepC) ferrienterobactin ABC transporter ATPase [Enterobactin (VF0228)] [Escherichia coli CFT073]		NODE_54_length_18634_cov_36.448965
1	vfdb	URMC_1	URINE	Inpatient	ST410	C	iucB	59	15735	39.0787	8933	9880	+	1-948/948	===============	0/0	100	95.57	NP_755501	(iucB) aerobactin siderophore biosynthesis protein IucB [Aerobactin (VF0229)] [Escherichia coli CFT073]		NODE_59_length_15735_cov_39.078742
1	vfdb	URMC_1	URINE	Inpatient	ST410	C	iucC	59	15735	39.0787	9880	11622	+	1-1743/1743	===============	0/0	100	96.04	NP_755500	(iucC) aerobactin siderophore biosynthesis protein IucC [Aerobactin (VF0229)] [Escherichia coli CFT073]		NODE_59_length_15735_cov_39.078742
1	vfdb	URMC_1	URINE	Inpatient	ST410	C	iucD	59	15735	39.0787	11619	12940	+	1-1323/1338	========/======	42369	98.8	96.3	NP_755499	(iucD) L-lysine 6-monooxygenase IucD [Aerobactin (VF0229)] [Escherichia coli CFT073]		NODE_59_length_15735_cov_39.078742
1	vfdb	URMC_1	URINE	Inpatient	ST410	C	fimH	67	12658	39.3839	5761	6672	-	1-912/912	===============	0/0	100	97.26	NP_757248	(fimH) FimH protein precursor [Type 1 fimbriae (VF0221)] [Escherichia coli CFT073]		NODE_67_length_12658_cov_39.383928
1	vfdb	URMC_1	URINE	Inpatient	ST410	C	fimG	67	12658	39.3839	6683	7186	-	1-504/504	===============	0/0	100	98.41	NP_757247	(fimG) FimG protein precursor [Type 1 fimbriae (VF0221)] [Escherichia coli CFT073]		NODE_67_length_12658_cov_39.383928
1	vfdb	URMC_1	URINE	Inpatient	ST410	C	fimF	67	12658	39.3839	7199	7732	-	1-534/534	===============	0/0	100	97.38	NP_757245	(fimF) FimF protein precursor [Type 1 fimbriae (VF0221)] [Escherichia coli CFT073]		NODE_67_length_12658_cov_39.383928
1	vfdb	URMC_1	URINE	Inpatient	ST410	C	fimD	67	12658	39.3839	7739	10375	-	1-2637/2637	===============	0/0	100	98.56	NP_757244	(fimD) Outer membrane usher protein fimD precursor [Type 1 fimbriae (VF0221)] [Escherichia coli CFT073]		NODE_67_length_12658_cov_39.383928
1	vfdb	URMC_1	URINE	Inpatient	ST410	C	fimC	67	12658	39.3839	10442	11167	-	1-726/726	===============	0/0	100	98.35	NP_757243	(fimC) Chaperone protein fimC precursor [Type 1 fimbriae (VF0221)] [Escherichia coli CFT073]		NODE_67_length_12658_cov_39.383928
1	vfdb	URMC_1	URINE	Inpatient	ST410	C	fimI	67	12658	39.3839	11204	11743	-	1-540/540	===============	0/0	100	98.89	NP_757242	(fimI) Fimbrin-like protein fimI precursor [Type 1 fimbriae (VF0221)] [Escherichia coli CFT073]		NODE_67_length_12658_cov_39.383928
1	vfdb	URMC_1	URINE	Inpatient	ST410	C	gspM	6	153749	38.1252	125633	126055	-	1-423/423	===============	0/0	100	97.16	YP_404609	(gspM) general secretion pathway protein M [T2SS (VF0333)] [Shigella dysenteriae Sd197]		NODE_6_length_153749_cov_38.125223
1	vfdb	URMC_1	URINE	Inpatient	ST410	C	gspL	6	153749	38.1252	126171	127031	-	1-861/861	===============	0/0	100	96.86	YP_404608	(gspL) general secretion pathway protein L [T2SS (VF0333)] [Shigella dysenteriae Sd197]		NODE_6_length_153749_cov_38.125223
1	vfdb	URMC_1	URINE	Inpatient	ST410	C	gspK	6	153749	38.1252	127346	128323	-	1-978/978	===============	0/0	100	97.65	YP_404607	(gspK) general secretion pathway protein K [T2SS (VF0333)] [Shigella dysenteriae Sd197]		NODE_6_length_153749_cov_38.125223
1	vfdb	URMC_1	URINE	Inpatient	ST410	C	gspJ	6	153749	38.1252	128320	128528	-	362-570/570	.........======	0/0	36.67	98.09	YP_404606	(gspJ) general secretion pathway protein J [T2SS (VF0333)] [Shigella dysenteriae Sd197]		NODE_6_length_153749_cov_38.125223
1	vfdb	URMC_1	URINE	Inpatient	ST410	C	espL4	77	9027	36.6389	94	1233	+	1-1140/2187	========.......	0/0	52.13	96.4	NP_290644	(espL4) Type III secretion system effector EspL4 [LEE encoded T3SS (SS020)] [Escherichia coli O157:H7 str. EDL933]		NODE_77_length_9027_cov_36.638876
1	vfdb	URMC_1	URINE	Inpatient	ST410	C	espL4	77	9027	36.6389	1234	1668	+	1753-2187/2187	............===	0/0	19.89	97.93	NP_290644	(espL4) Type III secretion system effector EspL4 [LEE encoded T3SS (SS020)] [Escherichia coli O157:H7 str. EDL933]		NODE_77_length_9027_cov_36.638876
1	vfdb	URMC_1	URINE	Inpatient	ST410	C	espX5	92	6863	36.1646	4	1296	+	1-1293/1293	===============	0/0	100	95.51	NP_290699	(espX5) Type III secretion system effector EspX5 [LEE encoded T3SS (SS020)] [Escherichia coli O157:H7 str. EDL933]		NODE_92_length_6863_cov_36.164638
2	resfinder	URMC_2	URINE	Outpatient	ST442	B1	blaCMY-2_1	34	37036	39.4153	4338	5483	+	1-1146/1146	===============	0/0	100	100	X91840	blaCMY-2	Amoxicillin;Amoxicillin+Clavulanic_acid;Ampicillin;Ampicillin+Clavulanic_acid;Cefotaxime;Cefoxitin;Ceftazidime;Piperacillin;Piperacillin+Tazobactam;Ticarcillin;Ticarcillin+Clavulanic_acid	NODE_34_length_37036_cov_39.415346
2	resfinder	URMC_2	URINE	Outpatient	ST442	B1	mdf(A)_1	39	32280	26.0738	26163	27395	+	1-1233/1233	===============	0/0	100	99.11	Y08743	mdf(A)		NODE_39_length_32280_cov_26.073834
2	plasmidfinder	URMC_2	URINE	Outpatient	ST442	B1	IncL/M(pMU407)_1_pMU407	28	58713	51.0716	41951	42689	-	1-739/739	========/======	42432	99.73	97.71	U27345	IncL/M(pMU407)_1_pMU407_U27345		NODE_28_length_58713_cov_51.071604
2	plasmidfinder	URMC_2	URINE	Outpatient	ST442	B1	IncX4_2	34	37036	39.4153	321	1032	+	1-712/712	===============	0/0	100	98.88	FN543504	IncX4_2__FN543504		NODE_34_length_37036_cov_39.415346
2	vfdb	URMC_2	URINE	Outpatient	ST442	B1	entB	11	143681	26.7691	100253	101110	-	1-858/858	===============	0/0	100	97.79	NP_752613	(entB) isochorismatase [Enterobactin (VF0228)] [Escherichia coli CFT073]		NODE_11_length_143681_cov_26.769056
2	vfdb	URMC_2	URINE	Outpatient	ST442	B1	entE	11	143681	26.7691	101124	102734	-	1-1611/1611	===============	0/0	100	96.03	NP_752612	(entE) 23-dihydroxybenzoate-AMP ligase component of enterobactin synthase multienzyme complex [Enterobactin (VF0228)] [Escherichia coli CFT073]		NODE_11_length_143681_cov_26.769056
2	vfdb	URMC_2	URINE	Outpatient	ST442	B1	entC	11	143681	26.7691	102744	103931	-	1-1188/1188	===============	0/0	100	97.56	NP_752611	(entC) isochorismate synthase 1 [Enterobactin (VF0228)] [Escherichia coli CFT073]		NODE_11_length_143681_cov_26.769056
2	vfdb	URMC_2	URINE	Outpatient	ST442	B1	fepB	11	143681	26.7691	104294	105250	+	1-957/957	===============	0/0	100	97.39	NP_752610	(fepB) ferrienterobactin ABC transporter periplasmic binding protein [Enterobactin (VF0228)] [Escherichia coli CFT073]		NODE_11_length_143681_cov_26.769056
2	vfdb	URMC_2	URINE	Outpatient	ST442	B1	entS	11	143681	26.7691	105254	106504	-	1-1251/1251	===============	0/0	100	95.6	NP_752609	(entS) enterobactin exporter iron-regulated [enterobactin (IA019)] [Escherichia coli CFT073]		NODE_11_length_143681_cov_26.769056
2	vfdb	URMC_2	URINE	Outpatient	ST442	B1	fepD	11	143681	26.7691	106603	107619	+	1-1017/1017	===============	0/0	100	95.67	NP_752608	(fepD) ferrienterobactin ABC transporter permease [Enterobactin (VF0228)] [Escherichia coli CFT073]		NODE_11_length_143681_cov_26.769056
2	vfdb	URMC_2	URINE	Outpatient	ST442	B1	fepC	11	143681	26.7691	108605	109420	+	1-816/816	===============	0/0	100	97.06	NP_752606	(fepC) ferrienterobactin ABC transporter ATPase [Enterobactin (VF0228)] [Escherichia coli CFT073]		NODE_11_length_143681_cov_26.769056
2	vfdb	URMC_2	URINE	Outpatient	ST442	B1	entF	11	143681	26.7691	110794	114647	-	1-3854/3882	===============	0/0	99.28	95.43	NP_752604	(entF) enterobactin synthase multienzyme complex component ATP-dependent [Enterobactin (VF0228)] [Escherichia coli CFT073]		NODE_11_length_143681_cov_26.769056
2	vfdb	URMC_2	URINE	Outpatient	ST442	B1	fes	11	143681	26.7691	114865	116067	-	1-1203/1203	===============	0/0	100	96.76	NP_752602	(fes) enterobactin/ferric enterobactin esterase [enterobactin (IA019)] [Escherichia coli CFT073]		NODE_11_length_143681_cov_26.769056
2	vfdb	URMC_2	URINE	Outpatient	ST442	B1	fepA	11	143681	26.7691	116310	118550	+	1-2241/2241	===============	0/0	100	96.74	NP_752600	(fepA) ferrienterobactin outer membrane transporter [Enterobactin (VF0228)] [Escherichia coli CFT073]		NODE_11_length_143681_cov_26.769056
2	vfdb	URMC_2	URINE	Outpatient	ST442	B1	ompA	13	138854	26.5074	64511	65551	-	1-1041/1041	===============	0/0	100	98.08	AAF37887	(ompA) outer membrane protein A [OmpA (VF0236)] [Escherichia coli O18:K1:H7 str. RS218]		NODE_13_length_138854_cov_26.507371
2	vfdb	URMC_2	URINE	Outpatient	ST442	B1	fimH	16	112670	29.6058	94660	95571	-	1-912/912	===============	0/0	100	97.7	NP_757248	(fimH) FimH protein precursor [Type 1 fimbriae (VF0221)] [Escherichia coli CFT073]		NODE_16_length_112670_cov_29.605795
2	vfdb	URMC_2	URINE	Outpatient	ST442	B1	fimG	16	112670	29.6058	95582	96085	-	1-504/504	===============	0/0	100	98.41	NP_757247	(fimG) FimG protein precursor [Type 1 fimbriae (VF0221)] [Escherichia coli CFT073]		NODE_16_length_112670_cov_29.605795
2	vfdb	URMC_2	URINE	Outpatient	ST442	B1	fimF	16	112670	29.6058	96098	96631	-	1-534/534	===============	0/0	100	97.75	NP_757245	(fimF) FimF protein precursor [Type 1 fimbriae (VF0221)] [Escherichia coli CFT073]		NODE_16_length_112670_cov_29.605795
2	vfdb	URMC_2	URINE	Outpatient	ST442	B1	fimD	16	112670	29.6058	96638	99274	-	1-2637/2637	===============	0/0	100	98.79	NP_757244	(fimD) Outer membrane usher protein fimD precursor [Type 1 fimbriae (VF0221)] [Escherichia coli CFT073]		NODE_16_length_112670_cov_29.605795
2	vfdb	URMC_2	URINE	Outpatient	ST442	B1	fimC	16	112670	29.6058	99341	100066	-	1-726/726	===============	0/0	100	98.62	NP_757243	(fimC) Chaperone protein fimC precursor [Type 1 fimbriae (VF0221)] [Escherichia coli CFT073]		NODE_16_length_112670_cov_29.605795
2	vfdb	URMC_2	URINE	Outpatient	ST442	B1	fimI	16	112670	29.6058	100103	100642	-	1-540/540	===============	0/0	100	97.78	NP_757242	(fimI) Fimbrin-like protein fimI precursor [Type 1 fimbriae (VF0221)] [Escherichia coli CFT073]		NODE_16_length_112670_cov_29.605795
2	vfdb	URMC_2	URINE	Outpatient	ST442	B1	fimE	16	112670	29.6058	101736	102332	-	1-597/597	===============	0/0	100	99.16	NP_757240	(fimE) Type 1 fimbriae Regulatory protein fimE [Type 1 fimbriae (VF0221)] [Escherichia coli CFT073]		NODE_16_length_112670_cov_29.605795
2	vfdb	URMC_2	URINE	Outpatient	ST442	B1	fimB	16	112670	29.6058	102810	103412	-	1-603/603	===============	0/0	100	97.84	NP_757239	(fimB) Type 1 fimbriae Regulatory protein fimB [Type 1 fimbriae (VF0221)] [Escherichia coli CFT073]		NODE_16_length_112670_cov_29.605795
2	vfdb	URMC_2	URINE	Outpatient	ST442	B1	espL1	1	319528	23.9638	7738	9606	-	1-1899/1899	========/======	2/30	98.42	95.26	NP_288154	(espL1) Type III secretion system effector espL1 [LEE encoded T3SS (SS020)] [Escherichia coli O157:H7 str. EDL933]		NODE_1_length_319528_cov_23.963832
2	vfdb	URMC_2	URINE	Outpatient	ST442	B1	yagV/ecpE	20	91804	27.9446	30714	31467	-	1-754/756	===============	0/0	99.74	97.22	NP_286006	(yagV/ecpE) E. coli common pilus chaperone EcpE [ECP (VF0404)] [Escherichia coli O157:H7 str. EDL933]		NODE_20_length_91804_cov_27.944599
2	vfdb	URMC_2	URINE	Outpatient	ST442	B1	yagW/ecpD	20	91804	27.9446	31391	33034	-	1-1644/1644	===============	0/0	100	97.93	NP_286007	(yagW/ecpD) polymerized tip adhesin of ECP fibers [ECP (VF0404)] [Escherichia coli O157:H7 str. EDL933]		NODE_20_length_91804_cov_27.944599
2	vfdb	URMC_2	URINE	Outpatient	ST442	B1	yagX/ecpC	20	91804	27.9446	33024	35549	-	1-2526/2526	===============	0/0	100	98.65	NP_286008	(yagX/ecpC) E. coli common pilus usher EcpC [ECP (VF0404)] [Escherichia coli O157:H7 str. EDL933]		NODE_20_length_91804_cov_27.944599
2	vfdb	URMC_2	URINE	Outpatient	ST442	B1	yagY/ecpB	20	91804	27.9446	35575	36243	-	1-669/669	===============	0/0	100	98.66	NP_286009	(yagY/ecpB) E. coli common pilus chaperone EcpB [ECP (VF0404)] [Escherichia coli O157:H7 str. EDL933]		NODE_20_length_91804_cov_27.944599
2	vfdb	URMC_2	URINE	Outpatient	ST442	B1	yagZ/ecpA	20	91804	27.9446	36301	36888	-	1-588/588	===============	0/0	100	99.15	NP_286010	(yagZ/ecpA) E. coli common pilus structural subunit EcpA [ECP (VF0404)] [Escherichia coli O157:H7 str. EDL933]		NODE_20_length_91804_cov_27.944599
2	vfdb	URMC_2	URINE	Outpatient	ST442	B1	ykgK/ecpR	20	91804	27.9446	36963	37553	-	1-591/591	===============	0/0	100	97.63	NP_286011	(ykgK/ecpR) regulator protein EcpR [ECP (VF0404)] [Escherichia coli O157:H7 str. EDL933]		NODE_20_length_91804_cov_27.944599
2	vfdb	URMC_2	URINE	Outpatient	ST442	B1	aslA	26	59915	31.4232	22179	22317	+	1-139/1428	==.............	0/0	9.73	96.4	AAG10151	(aslA) putative arylsulfatase [AslA (VF0238)] [Escherichia coli O18:K1:H7 str. RS218]		NODE_26_length_59915_cov_31.423179
2	vfdb	URMC_2	URINE	Outpatient	ST442	B1	gspL	27	59477	28.6857	15656	16516	-	1-861/861	===============	0/0	100	97.56	YP_404608	(gspL) general secretion pathway protein L [T2SS (VF0333)] [Shigella dysenteriae Sd197]		NODE_27_length_59477_cov_28.685729
2	vfdb	URMC_2	URINE	Outpatient	ST442	B1	gspK	27	59477	28.6857	16831	17808	-	1-978/978	===============	0/0	100	96.01	YP_404607	(gspK) general secretion pathway protein K [T2SS (VF0333)] [Shigella dysenteriae Sd197]		NODE_27_length_59477_cov_28.685729
2	vfdb	URMC_2	URINE	Outpatient	ST442	B1	gspJ	27	59477	28.6857	17805	18374	-	1-570/570	===============	0/0	100	97.37	YP_404606	(gspJ) general secretion pathway protein J [T2SS (VF0333)] [Shigella dysenteriae Sd197]		NODE_27_length_59477_cov_28.685729
2	vfdb	URMC_2	URINE	Outpatient	ST442	B1	gspI	27	59477	28.6857	18407	18778	-	1-372/372	===============	0/0	100	95.16	YP_404605	(gspI) general secretion pathway protein I [T2SS (VF0333)] [Shigella dysenteriae Sd197]		NODE_27_length_59477_cov_28.685729
2	vfdb	URMC_2	URINE	Outpatient	ST442	B1	gspH	27	59477	28.6857	18775	19305	-	1-531/531	===============	0/0	100	96.05	YP_404604	(gspH) general secretion pathway protein H [T2SS (VF0333)] [Shigella dysenteriae Sd197]		NODE_27_length_59477_cov_28.685729
2	vfdb	URMC_2	URINE	Outpatient	ST442	B1	gspG	27	59477	28.6857	19342	19797	-	1-456/456	===============	0/0	100	95.61	YP_404603	(gspG) general secretion pathway protein G [T2SS (VF0333)] [Shigella dysenteriae Sd197]		NODE_27_length_59477_cov_28.685729
2	vfdb	URMC_2	URINE	Outpatient	ST442	B1	gspF	27	59477	28.6857	19838	21037	-	1-1200/1200	===============	0/0	100	96.25	YP_404602	(gspF) general secretion pathway protein F [T2SS (VF0333)] [Shigella dysenteriae Sd197]		NODE_27_length_59477_cov_28.685729
2	vfdb	URMC_2	URINE	Outpatient	ST442	B1	gspE	27	59477	28.6857	21037	22530	-	1-1494/1494	===============	0/0	100	96.39	YP_404601	(gspE) general secretion pathway protein E [T2SS (VF0333)] [Shigella dysenteriae Sd197]		NODE_27_length_59477_cov_28.685729
2	vfdb	URMC_2	URINE	Outpatient	ST442	B1	gspD	27	59477	28.6857	22530	24380	-	1-1836/1836	========/======	42383	100	97.14	YP_404600	(gspD) general secretion pathway protein D [T2SS (VF0333)] [Shigella dysenteriae Sd197]		NODE_27_length_59477_cov_28.685729
2	vfdb	URMC_2	URINE	Outpatient	ST442	B1	gspC	27	59477	28.6857	24620	25450	-	1-831/831	===============	0/0	100	95.19	YP_404599	(gspC) general secretion pathway protein C [T2SS (VF0333)] [Shigella dysenteriae Sd197]		NODE_27_length_59477_cov_28.685729
2	vfdb	URMC_2	URINE	Outpatient	ST442	B1	espL4	6	223425	30.3884	6953	7386	-	1753-2187/2187	......../...===	42369	19.84	97.93	NP_290644	(espL4) Type III secretion system effector EspL4 [LEE encoded T3SS (SS020)] [Escherichia coli O157:H7 str. EDL933]		NODE_6_length_223425_cov_30.388355
2	vfdb	URMC_2	URINE	Outpatient	ST442	B1	espL4	6	223425	30.3884	7387	8526	-	1-1140/2187	========.......	0/0	52.13	96.32	NP_290644	(espL4) Type III secretion system effector EspL4 [LEE encoded T3SS (SS020)] [Escherichia coli O157:H7 str. EDL933]		NODE_6_length_223425_cov_30.388355
2	vfdb	URMC_2	URINE	Outpatient	ST442	B1	espX5	6	223425	30.3884	70859	72151	-	1-1293/1293	===============	0/0	100	95.98	NP_290699	(espX5) Type III secretion system effector EspX5 [LEE encoded T3SS (SS020)] [Escherichia coli O157:H7 str. EDL933]		NODE_6_length_223425_cov_30.388355
3	resfinder	URMC_3	URINE	Inpatient	ST131	B2	tet(A)_6	45	24452	29.6125	20566	21812	-	1-1247/1275	===============	0/0	97.8	100	AF534183	tet(A)	Doxycycline;Tetracycline	NODE_45_length_24452_cov_29.612456
3	resfinder	URMC_3	URINE	Inpatient	ST131	B2	blaCTX-M-15_1	74	3415	18.962	1870	2745	-	1-876/876	===============	0/0	100	100	AY044436	blaCTX-M-15	Amoxicillin;Ampicillin;Aztreonam;Cefepime;Cefotaxime;Ceftazidime;Ceftriaxone;Piperacillin;Ticarcillin	NODE_74_length_3415_cov_18.961983
3	resfinder	URMC_3	URINE	Inpatient	ST131	B2	aac(3)-IIa_1	76	2851	19.4427	168	1028	+	1-861/861	===============	0/0	100	99.77	X51534	aac(3)-IIa	Gentamicin;Tobramycin	NODE_76_length_2851_cov_19.442731
3	resfinder	URMC_3	URINE	Inpatient	ST131	B2	mdf(A)_1	7	182804	18.4908	71794	73026	-	1-1233/1233	===============	0/0	100	97.81	Y08743	mdf(A)		NODE_7_length_182804_cov_18.490834
3	resfinder	URMC_3	URINE	Inpatient	ST131	B2	catB3_1	80	2437	14.4485	124	568	-	1-445/633	===========....	0/0	70.3	99.78	AJ009818	catB3	Chloramphenicol	NODE_80_length_2437_cov_14.448485
3	resfinder	URMC_3	URINE	Inpatient	ST131	B2	blaOXA-1_1	80	2437	14.4485	706	1536	-	1-831/831	===============	0/0	100	100	HQ170510	blaOXA-1	Amoxicillin;Amoxicillin+Clavulanic_acid;Ampicillin;Ampicillin+Clavulanic_acid;Cefepime;Piperacillin;Piperacillin+Tazobactam	NODE_80_length_2437_cov_14.448485
3	resfinder	URMC_3	URINE	Inpatient	ST131	B2	aac(6')-Ib-cr_1	80	2437	14.4485	1667	2266	-	1-600/600	===============	0/0	100	100	DQ303918	aac(6')-Ib-cr	Ciprofloxacin	NODE_80_length_2437_cov_14.448485
3	plasmidfinder	URMC_3	URINE	Inpatient	ST131	B2	IncFIA_1	46	22705	26.3584	16190	16573	-	5-388/388	===============	0/0	98.97	99.74	AP001918	IncFIA_1__AP001918		NODE_46_length_22705_cov_26.358402
3	plasmidfinder	URMC_3	URINE	Inpatient	ST131	B2	IncFIB(AP001918)_1	59	11169	25.2922	8528	9209	-	1-682/682	===============	0/0	100	98.39	AP001918	IncFIB(AP001918)_1__AP001918		NODE_59_length_11169_cov_25.292248
3	plasmidfinder	URMC_3	URINE	Inpatient	ST131	B2	Col156_1	61	10753	22.5433	6828	6981	-	1-154/154	===============	0/0	100	98.7	NC_009781	Col156_1__NC_009781		NODE_61_length_10753_cov_22.543290
3	plasmidfinder	URMC_3	URINE	Inpatient	ST131	B2	Col440II_1	68	4277	88.1533	207	488	+	1-282/282	===============	0/0	100	98.23	CP023921.1	Col440II_1__CP023921.1		NODE_68_length_4277_cov_88.153253
3	plasmidfinder	URMC_3	URINE	Inpatient	ST131	B2	Col440II_1	82	2391	135.06	1904	2185	-	1-282/282	===============	0/0	100	97.52	CP023921.1	Col440II_1__CP023921.1		NODE_82_length_2391_cov_135.060071
3	vfdb	URMC_3	URINE	Inpatient	ST131	B2	papX	10	172655	20.5935	153761	154312	-	1-552/552	===============	0/0	100	100	NP_755457	(papX) PapX protein regulates flagellum synthesis to repress motility [P fimbriae (CVF425)] [Escherichia coli CFT073]		NODE_10_length_172655_cov_20.593471
3	vfdb	URMC_3	URINE	Inpatient	ST131	B2	papG	10	172655	20.5935	154575	155585	-	1-1011/1011	===============	0/0	100	99.21	NP_755458	(papG) P pilus tip adhesin PapG [P fimbriae (VF0220)] [Escherichia coli CFT073]		NODE_10_length_172655_cov_20.593471
3	vfdb	URMC_3	URINE	Inpatient	ST131	B2	papF	10	172655	20.5935	155629	156159	-	1-531/531	===============	0/0	100	99.25	NP_755459	(papF) P pilus minor subunit PapF [P fimbriae (VF0220)] [Escherichia coli CFT073]		NODE_10_length_172655_cov_20.593471
3	vfdb	URMC_3	URINE	Inpatient	ST131	B2	papK	10	172655	20.5935	156758	157297	-	1-540/540	===============	0/0	100	100	NP_755461	(papK) P pilus minor subunit PapK [P fimbriae (VF0220)] [Escherichia coli CFT073]		NODE_10_length_172655_cov_20.593471
3	vfdb	URMC_3	URINE	Inpatient	ST131	B2	papJ	10	172655	20.5935	157304	157885	-	1-582/582	===============	0/0	100	100	NP_755463	(papJ) P pilus assembly protein PapJ [P fimbriae (VF0220)] [Escherichia coli CFT073]		NODE_10_length_172655_cov_20.593471
3	vfdb	URMC_3	URINE	Inpatient	ST131	B2	papD	10	172655	20.5935	157922	158527	-	1-606/606	===============	0/0	100	100	NP_755464	(papD) chaperone protein PapD [P fimbriae (VF0220)] [Escherichia coli CFT073]		NODE_10_length_172655_cov_20.593471
3	vfdb	URMC_3	URINE	Inpatient	ST131	B2	papC	10	172655	20.5935	158727	161249	-	1-2523/2523	===============	0/0	100	99.88	NP_755465	(papC) usher protein PapC [P fimbriae (VF0220)] [Escherichia coli CFT073]		NODE_10_length_172655_cov_20.593471
3	vfdb	URMC_3	URINE	Inpatient	ST131	B2	papH	10	172655	20.5935	161296	161834	-	50-588/588	.==============	0/0	91.67	97.59	NP_755466	(papH) P pilus termination subunit PapH [P fimbriae (VF0220)] [Escherichia coli CFT073]		NODE_10_length_172655_cov_20.593471
3	vfdb	URMC_3	URINE	Inpatient	ST131	B2	papB	10	172655	20.5935	162716	163030	-	1-315/315	===============	0/0	100	99.36		(papB) regulatory protein PapB [P fimbriae (VF0220)] [Escherichia coli CFT073]		NODE_10_length_172655_cov_20.593471
3	vfdb	URMC_3	URINE	Inpatient	ST131	B2	gspK	11	170708	19.9785	7525	7942	-	561-978/978	........=======	0/0	42.74	98.09	YP_404607	(gspK) general secretion pathway protein K [T2SS (VF0333)] [Shigella dysenteriae Sd197]		NODE_11_length_170708_cov_19.978509
3	vfdb	URMC_3	URINE	Inpatient	ST131	B2	entA	16	126439	18.7538	95543	96289	-	1-747/747	===============	0/0	100	98.13	NP_752614	(entA) 23-dihydro-23-dihydroxybenzoate dehydrogenase [Enterobactin (VF0228)] [Escherichia coli CFT073]		NODE_16_length_126439_cov_18.753784
3	vfdb	URMC_3	URINE	Inpatient	ST131	B2	entB	16	126439	18.7538	96289	97146	-	1-858/858	===============	0/0	100	99.42	NP_752613	(entB) isochorismatase [Enterobactin (VF0228)] [Escherichia coli CFT073]		NODE_16_length_126439_cov_18.753784
3	vfdb	URMC_3	URINE	Inpatient	ST131	B2	entE	16	126439	18.7538	97160	98770	-	1-1611/1611	===============	0/0	100	98.88	NP_752612	(entE) 23-dihydroxybenzoate-AMP ligase component of enterobactin synthase multienzyme complex [Enterobactin (VF0228)] [Escherichia coli CFT073]		NODE_16_length_126439_cov_18.753784
3	vfdb	URMC_3	URINE	Inpatient	ST131	B2	entC	16	126439	18.7538	98780	99967	-	1-1188/1188	===============	0/0	100	98.74	NP_752611	(entC) isochorismate synthase 1 [Enterobactin (VF0228)] [Escherichia coli CFT073]		NODE_16_length_126439_cov_18.753784
3	vfdb	URMC_3	URINE	Inpatient	ST131	B2	fepB	16	126439	18.7538	100144	101100	+	1-957/957	===============	0/0	100	98.43	NP_752610	(fepB) ferrienterobactin ABC transporter periplasmic binding protein [Enterobactin (VF0228)] [Escherichia coli CFT073]		NODE_16_length_126439_cov_18.753784
3	vfdb	URMC_3	URINE	Inpatient	ST131	B2	entS	16	126439	18.7538	101104	102354	-	1-1251/1251	===============	0/0	100	97.44	NP_752609	(entS) enterobactin exporter iron-regulated [enterobactin (IA019)] [Escherichia coli CFT073]		NODE_16_length_126439_cov_18.753784
3	vfdb	URMC_3	URINE	Inpatient	ST131	B2	fepD	16	126439	18.7538	102453	103469	+	1-1017/1017	===============	0/0	100	97.84	NP_752608	(fepD) ferrienterobactin ABC transporter permease [Enterobactin (VF0228)] [Escherichia coli CFT073]		NODE_16_length_126439_cov_18.753784
3	vfdb	URMC_3	URINE	Inpatient	ST131	B2	fepG	16	126439	18.7538	103466	104458	+	1-993/993	===============	0/0	100	97.89	NP_752607	(fepG) iron-enterobactin ABC transporter permease [Enterobactin (VF0228)] [Escherichia coli CFT073]		NODE_16_length_126439_cov_18.753784
3	vfdb	URMC_3	URINE	Inpatient	ST131	B2	fepC	16	126439	18.7538	104455	105270	+	1-816/816	===============	0/0	100	99.14	NP_752606	(fepC) ferrienterobactin ABC transporter ATPase [Enterobactin (VF0228)] [Escherichia coli CFT073]		NODE_16_length_126439_cov_18.753784
3	vfdb	URMC_3	URINE	Inpatient	ST131	B2	entF	16	126439	18.7538	106647	110528	-	1-3882/3882	===============	0/0	100	98.2	NP_752604	(entF) enterobactin synthase multienzyme complex component ATP-dependent [Enterobactin (VF0228)] [Escherichia coli CFT073]		NODE_16_length_126439_cov_18.753784
3	vfdb	URMC_3	URINE	Inpatient	ST131	B2	fes	16	126439	18.7538	110746	111948	-	1-1203/1203	===============	0/0	100	99	NP_752602	(fes) enterobactin/ferric enterobactin esterase [enterobactin (IA019)] [Escherichia coli CFT073]		NODE_16_length_126439_cov_18.753784
3	vfdb	URMC_3	URINE	Inpatient	ST131	B2	fepA	16	126439	18.7538	112191	114431	+	1-2241/2241	===============	0/0	100	98.93	NP_752600	(fepA) ferrienterobactin outer membrane transporter [Enterobactin (VF0228)] [Escherichia coli CFT073]		NODE_16_length_126439_cov_18.753784
3	vfdb	URMC_3	URINE	Inpatient	ST131	B2	entD	16	126439	18.7538	114456	115117	+	1-662/771	=============..	0/0	85.86	96.68	NP_752599	(entD) phosphopantetheinyl transferase component of enterobactin synthase multienzyme complex [Enterobactin (VF0228)] [Escherichia coli CFT073]		NODE_16_length_126439_cov_18.753784
3	vfdb	URMC_3	URINE	Inpatient	ST131	B2	fyuA	17	114979	17.9795	41630	43651	-	1-2022/2022	===============	0/0	100	99.8	NP_405467	(fyuA) pesticin/yersiniabactin receptor protein [Yersiniabactin (VF0136)] [Yersinia pestis CO92]		NODE_17_length_114979_cov_17.979539
3	vfdb	URMC_3	URINE	Inpatient	ST131	B2	ybtE	17	114979	17.9795	43782	45359	-	1-1578/1578	===============	0/0	100	99.81	NP_405468	(ybtE) yersiniabactin siderophore biosynthetic protein [Yersiniabactin (VF0136)] [Yersinia pestis CO92]		NODE_17_length_114979_cov_17.979539
3	vfdb	URMC_3	URINE	Inpatient	ST131	B2	ybtT	17	114979	17.9795	45363	46166	-	1-804/804	===============	0/0	100	99.63	NP_405469	(ybtT) yersiniabactin biosynthetic protein YbtT [Yersiniabactin (VF0136)] [Yersinia pestis CO92]		NODE_17_length_114979_cov_17.979539
3	vfdb	URMC_3	URINE	Inpatient	ST131	B2	ybtU	17	114979	17.9795	46163	47263	-	1-1101/1101	===============	0/0	100	99.73	NP_405470	(ybtU) yersiniabactin biosynthetic protein YbtU [Yersiniabactin (VF0136)] [Yersinia pestis CO92]		NODE_17_length_114979_cov_17.979539
3	vfdb	URMC_3	URINE	Inpatient	ST131	B2	irp1	17	114979	17.9795	47260	56751	-	1-9492/9492	===============	0/0	100	99.76	NP_405471	(irp1) yersiniabactin biosynthetic protein Irp1 [Yersiniabactin (VF0136)] [Yersinia pestis CO92]		NODE_17_length_114979_cov_17.979539
3	vfdb	URMC_3	URINE	Inpatient	ST131	B2	irp2	17	114979	17.9795	56839	62946	-	1-6108/6108	===============	0/0	100	99.46	NP_405472	(irp2) yersiniabactin biosynthetic protein Irp2 [Yersiniabactin (VF0136)] [Yersinia pestis CO92]		NODE_17_length_114979_cov_17.979539
3	vfdb	URMC_3	URINE	Inpatient	ST131	B2	ybtA	17	114979	17.9795	63137	64096	-	1-960/960	===============	0/0	100	99.27	NP_405473	(ybtA) transcriptional regulator YbtA [Yersiniabactin (VF0136)] [Yersinia pestis CO92]		NODE_17_length_114979_cov_17.979539
3	vfdb	URMC_3	URINE	Inpatient	ST131	B2	ybtP	17	114979	17.9795	64263	66065	+	1-1803/1803	===============	0/0	100	99.61	NP_405474	(ybtP) lipoprotein inner membrane ABC-transporter [Yersiniabactin (VF0136)] [Yersinia pestis CO92]		NODE_17_length_114979_cov_17.979539
3	vfdb	URMC_3	URINE	Inpatient	ST131	B2	ybtQ	17	114979	17.9795	66052	67854	+	1-1803/1803	===============	0/0	100	99.56	NP_405475	(ybtQ) inner membrane ABC-transporter YbtQ [Yersiniabactin (VF0136)] [Yersinia pestis CO92]		NODE_17_length_114979_cov_17.979539
3	vfdb	URMC_3	URINE	Inpatient	ST131	B2	ybtX	17	114979	17.9795	67847	69127	+	1-1281/1281	===============	0/0	100	99.69	NP_405476	(ybtX) putative signal transducer [Yersiniabactin (VF0136)] [Yersinia pestis CO92]		NODE_17_length_114979_cov_17.979539
3	vfdb	URMC_3	URINE	Inpatient	ST131	B2	ybtS	17	114979	17.9795	69155	70459	+	1-1305/1305	===============	0/0	100	99.85	NP_405477	(ybtS) salicylate synthase Irp9 [Yersiniabactin (VF0136)] [Yersinia pestis CO92]		NODE_17_length_114979_cov_17.979539
3	vfdb	URMC_3	URINE	Inpatient	ST131	B2	aslA	19	109367	20.9087	36935	38363	-	1-1428/1428	========/======	42369	100	98.18	AAG10151	(aslA) putative arylsulfatase [AslA (VF0238)] [Escherichia coli O18:K1:H7 str. RS218]		NODE_19_length_109367_cov_20.908651
3	vfdb	URMC_3	URINE	Inpatient	ST131	B2	chuV	20	90744	20.0455	65891	66691	-	1-801/801	===============	0/0	100	99.75	NP_756180	(chuV) ATP-binding hydrophilic protein ChuV [Chu (VF0227)] [Escherichia coli CFT073]		NODE_20_length_90744_cov_20.045499
3	vfdb	URMC_3	URINE	Inpatient	ST131	B2	chuU	20	90744	20.0455	66658	67650	-	1-993/993	===============	0/0	100	99.5	NP_756179	(chuU) heme permease protein ChuU [Chu (VF0227)] [Escherichia coli CFT073]		NODE_20_length_90744_cov_20.045499
3	vfdb	URMC_3	URINE	Inpatient	ST131	B2	chuY	20	90744	20.0455	67699	68322	-	1-624/624	===============	0/0	100	98.24	NP_756178	(chuY) ChuY [Chu (VF0227)] [Escherichia coli CFT073]		NODE_20_length_90744_cov_20.045499
3	vfdb	URMC_3	URINE	Inpatient	ST131	B2	chuX	20	90744	20.0455	68322	68816	-	1-495/495	===============	0/0	100	100	NP_756177	(chuX) putative heme-binding protein ChuX [Chu (VF0227)] [Escherichia coli CFT073]		NODE_20_length_90744_cov_20.045499
3	vfdb	URMC_3	URINE	Inpatient	ST131	B2	chuW	20	90744	20.0455	68829	70166	-	1-1338/1338	===============	0/0	100	98.88	NP_756176	(chuW) Putative oxygen independent coproporphyrinogen III oxidase [Chu (VF0227)] [Escherichia coli CFT073]		NODE_20_length_90744_cov_20.045499
3	vfdb	URMC_3	URINE	Inpatient	ST131	B2	chuT	20	90744	20.0455	70186	71178	-	1-993/993	===============	0/0	100	99.8	NP_756175	(chuT) periplasmic heme-binding protein ChuT [Chu (VF0227)] [Escherichia coli CFT073]		NODE_20_length_90744_cov_20.045499
3	vfdb	URMC_3	URINE	Inpatient	ST131	B2	chuA	20	90744	20.0455	71820	73766	+	1-1947/1947	===============	0/0	100	99.54	NP_756170	(chuA) Outer membrane heme/hemoglobin receptor ChuA [Chu (VF0227)] [Escherichia coli CFT073]		NODE_20_length_90744_cov_20.045499
3	vfdb	URMC_3	URINE	Inpatient	ST131	B2	chuS	20	90744	20.0455	73815	74843	+	1-1029/1029	===============	0/0	100	99.03	NP_756169	(chuS) heme oxygenase ChuS [Chu (VF0227)] [Escherichia coli CFT073]		NODE_20_length_90744_cov_20.045499
3	vfdb	URMC_3	URINE	Inpatient	ST131	B2	fimB	34	42405	19.4549	6147	6346	+	1-200/603	=====..........	0/0	33.17	97.5	NP_757239	(fimB) Type 1 fimbriae Regulatory protein fimB [Type 1 fimbriae (VF0221)] [Escherichia coli CFT073]		NODE_34_length_42405_cov_19.454894
3	vfdb	URMC_3	URINE	Inpatient	ST131	B2	fimB	34	42405	19.4549	8232	8639	+	196-603/603	....===========	0/0	67.66	98.04	NP_757239	(fimB) Type 1 fimbriae Regulatory protein fimB [Type 1 fimbriae (VF0221)] [Escherichia coli CFT073]		NODE_34_length_42405_cov_19.454894
3	vfdb	URMC_3	URINE	Inpatient	ST131	B2	fimE	34	42405	19.4549	9117	9713	+	1-597/597	===============	0/0	100	98.83	NP_757240	(fimE) Type 1 fimbriae Regulatory protein fimE [Type 1 fimbriae (VF0221)] [Escherichia coli CFT073]		NODE_34_length_42405_cov_19.454894
3	vfdb	URMC_3	URINE	Inpatient	ST131	B2	fimI	34	42405	19.4549	10805	11344	+	1-540/540	===============	0/0	100	98.52	NP_757242	(fimI) Fimbrin-like protein fimI precursor [Type 1 fimbriae (VF0221)] [Escherichia coli CFT073]		NODE_34_length_42405_cov_19.454894
3	vfdb	URMC_3	URINE	Inpatient	ST131	B2	fimC	34	42405	19.4549	11381	12106	+	1-726/726	===============	0/0	100	98.9	NP_757243	(fimC) Chaperone protein fimC precursor [Type 1 fimbriae (VF0221)] [Escherichia coli CFT073]		NODE_34_length_42405_cov_19.454894
3	vfdb	URMC_3	URINE	Inpatient	ST131	B2	fimD	34	42405	19.4549	12173	14809	+	1-2637/2637	===============	0/0	100	98.52	NP_757244	(fimD) Outer membrane usher protein fimD precursor [Type 1 fimbriae (VF0221)] [Escherichia coli CFT073]		NODE_34_length_42405_cov_19.454894
3	vfdb	URMC_3	URINE	Inpatient	ST131	B2	fimF	34	42405	19.4549	14816	15349	+	1-534/534	===============	0/0	100	96.63	NP_757245	(fimF) FimF protein precursor [Type 1 fimbriae (VF0221)] [Escherichia coli CFT073]		NODE_34_length_42405_cov_19.454894
3	vfdb	URMC_3	URINE	Inpatient	ST131	B2	fimG	34	42405	19.4549	15362	15865	+	1-504/504	===============	0/0	100	98.21	NP_757247	(fimG) FimG protein precursor [Type 1 fimbriae (VF0221)] [Escherichia coli CFT073]		NODE_34_length_42405_cov_19.454894
3	vfdb	URMC_3	URINE	Inpatient	ST131	B2	fimH	34	42405	19.4549	15876	16787	+	1-912/912	===============	0/0	100	97.48	NP_757248	(fimH) FimH protein precursor [Type 1 fimbriae (VF0221)] [Escherichia coli CFT073]		NODE_34_length_42405_cov_19.454894
3	vfdb	URMC_3	URINE	Inpatient	ST131	B2	ykgK/ecpR	37	33327	18.3961	161	751	+	1-591/591	===============	0/0	100	99.49	NP_286011	(ykgK/ecpR) regulator protein EcpR [ECP (VF0404)] [Escherichia coli O157:H7 str. EDL933]		NODE_37_length_33327_cov_18.396084
3	vfdb	URMC_3	URINE	Inpatient	ST131	B2	yagZ/ecpA	37	33327	18.3961	826	1413	+	1-588/588	===============	0/0	100	98.47	NP_286010	(yagZ/ecpA) E. coli common pilus structural subunit EcpA [ECP (VF0404)] [Escherichia coli O157:H7 str. EDL933]		NODE_37_length_33327_cov_18.396084
3	vfdb	URMC_3	URINE	Inpatient	ST131	B2	yagY/ecpB	37	33327	18.3961	1470	2138	+	1-669/669	===============	0/0	100	98.06	NP_286009	(yagY/ecpB) E. coli common pilus chaperone EcpB [ECP (VF0404)] [Escherichia coli O157:H7 str. EDL933]		NODE_37_length_33327_cov_18.396084
3	vfdb	URMC_3	URINE	Inpatient	ST131	B2	yagX/ecpC	37	33327	18.3961	2164	4689	+	1-2526/2526	===============	0/0	100	97.62	NP_286008	(yagX/ecpC) E. coli common pilus usher EcpC [ECP (VF0404)] [Escherichia coli O157:H7 str. EDL933]		NODE_37_length_33327_cov_18.396084
3	vfdb	URMC_3	URINE	Inpatient	ST131	B2	yagW/ecpD	37	33327	18.3961	4679	6322	+	1-1644/1644	===============	0/0	100	99.21	NP_286007	(yagW/ecpD) polymerized tip adhesin of ECP fibers [ECP (VF0404)] [Escherichia coli O157:H7 str. EDL933]		NODE_37_length_33327_cov_18.396084
3	vfdb	URMC_3	URINE	Inpatient	ST131	B2	yagV/ecpE	37	33327	18.3961	6246	6999	+	1-754/756	===============	0/0	99.74	98.01	NP_286006	(yagV/ecpE) E. coli common pilus chaperone EcpE [ECP (VF0404)] [Escherichia coli O157:H7 str. EDL933]		NODE_37_length_33327_cov_18.396084
3	vfdb	URMC_3	URINE	Inpatient	ST131	B2	kpsD	41	29566	21.2024	4092	5768	-	1-1677/1677	===============	0/0	100	98.87	AAA21682	(kpsD) KpsD [K1 capsule (VF0239)] [Escherichia coli O18:K1:H7 str. RS218]		NODE_41_length_29566_cov_21.202351
3	vfdb	URMC_3	URINE	Inpatient	ST131	B2	fdeC	42	28694	19.887	15588	19835	-	1-4251/4251	========/======	42371	99.93	97.41	YP_002390132	(fdeC) adhesin FdeC [FdeC (VF0506)] [Escherichia coli O45:K1:H7 str. S88]		NODE_42_length_28694_cov_19.887002
3	vfdb	URMC_3	URINE	Inpatient	ST131	B2	cnf1	43	27672	19.5028	6470	9514	-	1-3045/3045	===============	0/0	100	99.93	CAA50007	(cnf1) cytotoxic necrotizing factor 1 [CNF-1 (VF0240)] [Escherichia coli str. E-B35]		NODE_43_length_27672_cov_19.502814
3	vfdb	URMC_3	URINE	Inpatient	ST131	B2	hlyD	43	27672	19.5028	10460	11896	-	1-1437/1437	===============	0/0	100	100	NP_755449	(hlyD) Hemolysin D [Hemolysin (VF0225)] [Escherichia coli CFT073]		NODE_43_length_27672_cov_19.502814
3	vfdb	URMC_3	URINE	Inpatient	ST131	B2	hlyB	43	27672	19.5028	11915	14038	-	1-2124/2124	===============	0/0	100	100	NP_755448	(hlyB) Hemolysin B [Hemolysin (VF0225)] [Escherichia coli CFT073]		NODE_43_length_27672_cov_19.502814
3	vfdb	URMC_3	URINE	Inpatient	ST131	B2	hlyA	43	27672	19.5028	14109	17183	-	1-3075/3075	===============	0/0	100	99.9	NP_755445	(hlyA) Hemolysin A [Hemolysin (VF0225)] [Escherichia coli CFT073]		NODE_43_length_27672_cov_19.502814
3	vfdb	URMC_3	URINE	Inpatient	ST131	B2	hlyC	43	27672	19.5028	17195	17869	-	1-675/675	===============	0/0	100	100	NP_755444	(hlyC) Hemolysin C [Hemolysin (VF0225)] [Escherichia coli CFT073]		NODE_43_length_27672_cov_19.502814
3	vfdb	URMC_3	URINE	Inpatient	ST131	B2	iucA	55	13925	22.6626	7398	9179	+	1-1782/1782	===============	0/0	100	99.83	NP_709454	(iucA) aerobactin synthesis protein IucA [Aerobactin (VF0123)] [Shigella flexneri 2a str. 301]		NODE_55_length_13925_cov_22.662560
3	vfdb	URMC_3	URINE	Inpatient	ST131	B2	iucB	55	13925	22.6626	9180	10127	+	1-948/948	===============	0/0	100	99.79	NP_709455	(iucB) aerobactin synthesis protein IucB [Aerobactin (VF0123)] [Shigella flexneri 2a str. 301]		NODE_55_length_13925_cov_22.662560
3	vfdb	URMC_3	URINE	Inpatient	ST131	B2	iucC	55	13925	22.6626	10127	11869	+	1-1743/1743	===============	0/0	100	98.16	NP_755500	(iucC) aerobactin siderophore biosynthesis protein IucC [Aerobactin (VF0229)] [Escherichia coli CFT073]		NODE_55_length_13925_cov_22.662560
3	vfdb	URMC_3	URINE	Inpatient	ST131	B2	iucD	55	13925	22.6626	11866	13187	+	1-1323/1338	========/======	42369	98.8	96.3	NP_755499	(iucD) L-lysine 6-monooxygenase IucD [Aerobactin (VF0229)] [Escherichia coli CFT073]		NODE_55_length_13925_cov_22.662560
3	vfdb	URMC_3	URINE	Inpatient	ST131	B2	senB	61	10753	22.5433	1023	2161	-	2-1140/1140	===============	0/0	99.91	99.74	YP_406304	(senB) enterotoxin [ShET2 (VF0258)] [Shigella flexneri 2a str. 301]		NODE_61_length_10753_cov_22.543290
3	vfdb	URMC_3	URINE	Inpatient	ST131	B2	sat	63	8220	25.8286	2432	6331	+	1-3900/3900	===============	0/0	100	99.56	NP_755494	(sat) Aecreted auto transpoter toxin [Sat (VF0231)] [Escherichia coli CFT073]		NODE_63_length_8220_cov_25.828617
3	vfdb	URMC_3	URINE	Inpatient	ST131	B2	ompA	8	178756	18.9914	69421	70473	+	1-1041/1041	========/======	42380	100	95.82	AAF37887	(ompA) outer membrane protein A [OmpA (VF0236)] [Escherichia coli O18:K1:H7 str. RS218]		NODE_8_length_178756_cov_18.991379
3	vfdb	URMC_3	URINE	Inpatient	ST131	B2	papX	93	1129	18.8972	3	554	+	1-552/552	===============	0/0	100	97.64	NP_755457	(papX) PapX protein regulates flagellum synthesis to repress motility [P fimbriae (CVF425)] [Escherichia coli CFT073]		NODE_93_length_1129_cov_18.897206
4	resfinder	URMC_4	URINE	Outpatient	ST38	D	mdf(A)_1	13	155893	24.7206	70848	72080	-	1-1233/1233	===============	0/0	100	98.14	Y08743	mdf(A)		NODE_13_length_155893_cov_24.720581
4	resfinder	URMC_4	URINE	Outpatient	ST38	D	blaCMY-2_1	25	68016	60.5611	66467	67612	-	1-1146/1146	===============	0/0	100	100	X91840	blaCMY-2	Amoxicillin;Amoxicillin+Clavulanic_acid;Ampicillin;Ampicillin+Clavulanic_acid;Cefotaxime;Cefoxitin;Ceftazidime;Piperacillin;Piperacillin+Tazobactam;Ticarcillin;Ticarcillin+Clavulanic_acid	NODE_25_length_68016_cov_60.561107
4	plasmidfinder	URMC_4	URINE	Outpatient	ST38	D	IncI1_1_Alpha	52	6351	58.088	1451	1592	+	1-142/142	===============	0/0	100	100	AP005147	IncI1_1_Alpha_AP005147		NODE_52_length_6351_cov_58.087990
4	vfdb	URMC_4	URINE	Outpatient	ST38	D	fimH	10	177443	25.5877	123877	124788	-	1-912/912	===============	0/0	100	97.59	NP_757248	(fimH) FimH protein precursor [Type 1 fimbriae (VF0221)] [Escherichia coli CFT073]		NODE_10_length_177443_cov_25.587668
4	vfdb	URMC_4	URINE	Outpatient	ST38	D	fimG	10	177443	25.5877	124799	125302	-	1-504/504	===============	0/0	100	98.41	NP_757247	(fimG) FimG protein precursor [Type 1 fimbriae (VF0221)] [Escherichia coli CFT073]		NODE_10_length_177443_cov_25.587668
4	vfdb	URMC_4	URINE	Outpatient	ST38	D	fimF	10	177443	25.5877	125315	125848	-	1-534/534	===============	0/0	100	97.38	NP_757245	(fimF) FimF protein precursor [Type 1 fimbriae (VF0221)] [Escherichia coli CFT073]		NODE_10_length_177443_cov_25.587668
4	vfdb	URMC_4	URINE	Outpatient	ST38	D	fimD	10	177443	25.5877	125855	128491	-	1-2637/2637	===============	0/0	100	98.64	NP_757244	(fimD) Outer membrane usher protein fimD precursor [Type 1 fimbriae (VF0221)] [Escherichia coli CFT073]		NODE_10_length_177443_cov_25.587668
4	vfdb	URMC_4	URINE	Outpatient	ST38	D	fimC	10	177443	25.5877	128558	129283	-	1-726/726	===============	0/0	100	98.35	NP_757243	(fimC) Chaperone protein fimC precursor [Type 1 fimbriae (VF0221)] [Escherichia coli CFT073]		NODE_10_length_177443_cov_25.587668
4	vfdb	URMC_4	URINE	Outpatient	ST38	D	fimI	10	177443	25.5877	129320	129859	-	1-540/540	===============	0/0	100	98.89	NP_757242	(fimI) Fimbrin-like protein fimI precursor [Type 1 fimbriae (VF0221)] [Escherichia coli CFT073]		NODE_10_length_177443_cov_25.587668
4	vfdb	URMC_4	URINE	Outpatient	ST38	D	fimE	10	177443	25.5877	130953	131549	-	1-597/597	===============	0/0	100	99	NP_757240	(fimE) Type 1 fimbriae Regulatory protein fimE [Type 1 fimbriae (VF0221)] [Escherichia coli CFT073]		NODE_10_length_177443_cov_25.587668
4	vfdb	URMC_4	URINE	Outpatient	ST38	D	fimB	10	177443	25.5877	132027	132629	-	1-603/603	===============	0/0	100	97.35	NP_757239	(fimB) Type 1 fimbriae Regulatory protein fimB [Type 1 fimbriae (VF0221)] [Escherichia coli CFT073]		NODE_10_length_177443_cov_25.587668
4	vfdb	URMC_4	URINE	Outpatient	ST38	D	espX5	12	156297	24.8454	82571	83863	+	1-1293/1293	===============	0/0	100	95.9	NP_290699	(espX5) Type III secretion system effector EspX5 [LEE encoded T3SS (SS020)] [Escherichia coli O157:H7 str. EDL933]		NODE_12_length_156297_cov_24.845425
4	vfdb	URMC_4	URINE	Outpatient	ST38	D	espX4	12	156297	24.8454	113359	114939	-	1-1581/1581	===============	0/0	100	95.89	NP_290672	(espX4) Type III secretion system effector EspX4 [LEE encoded T3SS (SS020)] [Escherichia coli O157:H7 str. EDL933]		NODE_12_length_156297_cov_24.845425
4	vfdb	URMC_4	URINE	Outpatient	ST38	D	espL4	12	156297	24.8454	147221	149407	+	1-2187/2187	===============	0/0	100	97.44	NP_290644	(espL4) Type III secretion system effector EspL4 [LEE encoded T3SS (SS020)] [Escherichia coli O157:H7 str. EDL933]		NODE_12_length_156297_cov_24.845425
4	vfdb	URMC_4	URINE	Outpatient	ST38	D	chuV	19	112101	24.5627	66434	67234	-	1-801/801	===============	0/0	100	98.25	NP_756180	(chuV) ATP-binding hydrophilic protein ChuV [Chu (VF0227)] [Escherichia coli CFT073]		NODE_19_length_112101_cov_24.562693
4	vfdb	URMC_4	URINE	Outpatient	ST38	D	chuU	19	112101	24.5627	67201	68193	-	1-993/993	===============	0/0	100	96.58	NP_756179	(chuU) heme permease protein ChuU [Chu (VF0227)] [Escherichia coli CFT073]		NODE_19_length_112101_cov_24.562693
4	vfdb	URMC_4	URINE	Outpatient	ST38	D	chuY	19	112101	24.5627	68242	68865	-	1-624/624	===============	0/0	100	96.47	NP_756178	(chuY) ChuY [Chu (VF0227)] [Escherichia coli CFT073]		NODE_19_length_112101_cov_24.562693
4	vfdb	URMC_4	URINE	Outpatient	ST38	D	shuX	19	112101	24.5627	68865	69359	-	1-495/495	===============	0/0	100	96.36	YP_405016	(shuX) shu locus protein ShuX [Shu (VF0256)] [Shigella dysenteriae Sd197]		NODE_19_length_112101_cov_24.562693
4	vfdb	URMC_4	URINE	Outpatient	ST38	D	chuW	19	112101	24.5627	69372	70709	-	1-1338/1338	===============	0/0	100	96.79	NP_756176	(chuW) Putative oxygen independent coproporphyrinogen III oxidase [Chu (VF0227)] [Escherichia coli CFT073]		NODE_19_length_112101_cov_24.562693
4	vfdb	URMC_4	URINE	Outpatient	ST38	D	shuT	19	112101	24.5627	70729	71721	-	1-993/993	===============	0/0	100	98.09	YP_405017	(shuT) periplasmic binding protein ShuT [Shu (VF0256)] [Shigella dysenteriae Sd197]		NODE_19_length_112101_cov_24.562693
4	vfdb	URMC_4	URINE	Outpatient	ST38	D	shuA	19	112101	24.5627	72326	74308	+	1-1983/1983	===============	0/0	100	98.54	YP_405019	(shuA) outer membrane heme/hemoglobin receptor ShuA [Shu (VF0256)] [Shigella dysenteriae Sd197]		NODE_19_length_112101_cov_24.562693
4	vfdb	URMC_4	URINE	Outpatient	ST38	D	chuS	19	112101	24.5627	74357	75385	+	1-1029/1029	===============	0/0	100	96.4	NP_756169	(chuS) heme oxygenase ChuS [Chu (VF0227)] [Escherichia coli CFT073]		NODE_19_length_112101_cov_24.562693
4	vfdb	URMC_4	URINE	Outpatient	ST38	D	espL1	1	409135	24.2217	99745	101643	+	1-1899/1899	===============	0/0	100	96.31	NP_288154	(espL1) Type III secretion system effector espL1 [LEE encoded T3SS (SS020)] [Escherichia coli O157:H7 str. EDL933]		NODE_1_length_409135_cov_24.221688
4	vfdb	URMC_4	URINE	Outpatient	ST38	D	ybtS	1	409135	24.2217	345266	346570	-	1-1305/1305	===============	0/0	100	99.69	NP_405477	(ybtS) salicylate synthase Irp9 [Yersiniabactin (VF0136)] [Yersinia pestis CO92]		NODE_1_length_409135_cov_24.221688
4	vfdb	URMC_4	URINE	Outpatient	ST38	D	ybtX	1	409135	24.2217	346598	347878	-	1-1281/1281	===============	0/0	100	99.69	NP_405476	(ybtX) putative signal transducer [Yersiniabactin (VF0136)] [Yersinia pestis CO92]		NODE_1_length_409135_cov_24.221688
4	vfdb	URMC_4	URINE	Outpatient	ST38	D	ybtQ	1	409135	24.2217	347871	349673	-	1-1803/1803	===============	0/0	100	99.72	NP_405475	(ybtQ) inner membrane ABC-transporter YbtQ [Yersiniabactin (VF0136)] [Yersinia pestis CO92]		NODE_1_length_409135_cov_24.221688
4	vfdb	URMC_4	URINE	Outpatient	ST38	D	ybtP	1	409135	24.2217	349660	351462	-	1-1803/1803	===============	0/0	100	99.67	NP_405474	(ybtP) lipoprotein inner membrane ABC-transporter [Yersiniabactin (VF0136)] [Yersinia pestis CO92]		NODE_1_length_409135_cov_24.221688
4	vfdb	URMC_4	URINE	Outpatient	ST38	D	ybtA	1	409135	24.2217	351629	352588	+	1-960/960	===============	0/0	100	99.48	NP_405473	(ybtA) transcriptional regulator YbtA [Yersiniabactin (VF0136)] [Yersinia pestis CO92]		NODE_1_length_409135_cov_24.221688
4	vfdb	URMC_4	URINE	Outpatient	ST38	D	irp2	1	409135	24.2217	352779	358886	+	1-6108/6108	===============	0/0	100	99.77	NP_405472	(irp2) yersiniabactin biosynthetic protein Irp2 [Yersiniabactin (VF0136)] [Yersinia pestis CO92]		NODE_1_length_409135_cov_24.221688
4	vfdb	URMC_4	URINE	Outpatient	ST38	D	irp1	1	409135	24.2217	358974	368465	+	1-9492/9492	===============	0/0	100	99.19	NP_405471	(irp1) yersiniabactin biosynthetic protein Irp1 [Yersiniabactin (VF0136)] [Yersinia pestis CO92]		NODE_1_length_409135_cov_24.221688
4	vfdb	URMC_4	URINE	Outpatient	ST38	D	ybtU	1	409135	24.2217	368462	369562	+	1-1101/1101	===============	0/0	100	99.73	NP_405470	(ybtU) yersiniabactin biosynthetic protein YbtU [Yersiniabactin (VF0136)] [Yersinia pestis CO92]		NODE_1_length_409135_cov_24.221688
4	vfdb	URMC_4	URINE	Outpatient	ST38	D	ybtT	1	409135	24.2217	369559	370362	+	1-804/804	===============	0/0	100	99.63	NP_405469	(ybtT) yersiniabactin biosynthetic protein YbtT [Yersiniabactin (VF0136)] [Yersinia pestis CO92]		NODE_1_length_409135_cov_24.221688
4	vfdb	URMC_4	URINE	Outpatient	ST38	D	ybtE	1	409135	24.2217	370366	371943	+	1-1578/1578	===============	0/0	100	99.87	NP_405468	(ybtE) yersiniabactin siderophore biosynthetic protein [Yersiniabactin (VF0136)] [Yersinia pestis CO92]		NODE_1_length_409135_cov_24.221688
4	vfdb	URMC_4	URINE	Outpatient	ST38	D	fyuA	1	409135	24.2217	372074	374095	+	1-2022/2022	===============	0/0	100	99.85	NP_405467	(fyuA) pesticin/yersiniabactin receptor protein [Yersiniabactin (VF0136)] [Yersinia pestis CO92]		NODE_1_length_409135_cov_24.221688
4	vfdb	URMC_4	URINE	Outpatient	ST38	D	aslA	22	91930	26.688	53077	54505	+	1-1428/1428	========/======	42369	100	97.13	AAG10151	(aslA) putative arylsulfatase [AslA (VF0238)] [Escherichia coli O18:K1:H7 str. RS218]		NODE_22_length_91930_cov_26.687995
4	vfdb	URMC_4	URINE	Outpatient	ST38	D	espY3	29	52896	26.8944	31347	32918	+	1-1572/1572	===============	0/0	100	95.48	NP_286160	(espY3) Type III secretion system effector EspY3 [LEE encoded T3SS (SS020)] [Escherichia coli O157:H7 str. EDL933]		NODE_29_length_52896_cov_26.894427
4	vfdb	URMC_4	URINE	Outpatient	ST38	D	kpsM	2	327931	25.6011	4625	5401	-	1-777/777	===============	0/0	100	95.37	AAA24046	(kpsM) KpsM [K1 capsule (VF0239)] [Escherichia coli O18:K1:H7 str. RS218]		NODE_2_length_327931_cov_25.601106
4	vfdb	URMC_4	URINE	Outpatient	ST38	D	gspL	2	327931	25.6011	6995	7855	-	1-861/861	===============	0/0	100	95.35	YP_404608	(gspL) general secretion pathway protein L [T2SS (VF0333)] [Shigella dysenteriae Sd197]		NODE_2_length_327931_cov_25.601106
4	vfdb	URMC_4	URINE	Outpatient	ST38	D	gspK	2	327931	25.6011	8170	9147	-	1-978/978	===============	0/0	100	97.44	YP_404607	(gspK) general secretion pathway protein K [T2SS (VF0333)] [Shigella dysenteriae Sd197]		NODE_2_length_327931_cov_25.601106
4	vfdb	URMC_4	URINE	Outpatient	ST38	D	gspH	2	327931	25.6011	10114	10644	-	1-531/531	===============	0/0	100	96.8	YP_404604	(gspH) general secretion pathway protein H [T2SS (VF0333)] [Shigella dysenteriae Sd197]		NODE_2_length_327931_cov_25.601106
4	vfdb	URMC_4	URINE	Outpatient	ST38	D	gspG	2	327931	25.6011	10681	11136	-	1-456/456	===============	0/0	100	97.15	YP_404603	(gspG) general secretion pathway protein G [T2SS (VF0333)] [Shigella dysenteriae Sd197]		NODE_2_length_327931_cov_25.601106
4	vfdb	URMC_4	URINE	Outpatient	ST38	D	gspE	2	327931	25.6011	12376	13869	-	1-1494/1494	===============	0/0	100	96.05	YP_404601	(gspE) general secretion pathway protein E [T2SS (VF0333)] [Shigella dysenteriae Sd197]		NODE_2_length_327931_cov_25.601106
4	vfdb	URMC_4	URINE	Outpatient	ST38	D	gspD	2	327931	25.6011	13869	15719	-	1-1836/1836	========/======	42383	100	96.43	YP_404600	(gspD) general secretion pathway protein D [T2SS (VF0333)] [Shigella dysenteriae Sd197]		NODE_2_length_327931_cov_25.601106
4	vfdb	URMC_4	URINE	Outpatient	ST38	D	gspC	2	327931	25.6011	15959	16789	-	1-831/831	===============	0/0	100	95.91	YP_404599	(gspC) general secretion pathway protein C [T2SS (VF0333)] [Shigella dysenteriae Sd197]		NODE_2_length_327931_cov_25.601106
4	vfdb	URMC_4	URINE	Outpatient	ST38	D	kpsD	45	15359	26.2778	9071	10747	+	1-1677/1677	===============	0/0	100	98.33	AAA21682	(kpsD) KpsD [K1 capsule (VF0239)] [Escherichia coli O18:K1:H7 str. RS218]		NODE_45_length_15359_cov_26.277836
4	vfdb	URMC_4	URINE	Outpatient	ST38	D	fepA	4	218741	24.3957	120603	122843	-	1-2241/2241	===============	0/0	100	96.88	NP_752600	(fepA) ferrienterobactin outer membrane transporter [Enterobactin (VF0228)] [Escherichia coli CFT073]		NODE_4_length_218741_cov_24.395743
4	vfdb	URMC_4	URINE	Outpatient	ST38	D	fes	4	218741	24.3957	123086	124288	+	1-1203/1203	===============	0/0	100	96.59	NP_752602	(fes) enterobactin/ferric enterobactin esterase [enterobactin (IA019)] [Escherichia coli CFT073]		NODE_4_length_218741_cov_24.395743
4	vfdb	URMC_4	URINE	Outpatient	ST38	D	entF	4	218741	24.3957	124506	128359	+	1-3854/3882	===============	0/0	99.28	95.46	NP_752604	(entF) enterobactin synthase multienzyme complex component ATP-dependent [Enterobactin (VF0228)] [Escherichia coli CFT073]		NODE_4_length_218741_cov_24.395743
4	vfdb	URMC_4	URINE	Outpatient	ST38	D	fepC	4	218741	24.3957	129733	130548	-	1-816/816	===============	0/0	100	96.94	NP_752606	(fepC) ferrienterobactin ABC transporter ATPase [Enterobactin (VF0228)] [Escherichia coli CFT073]		NODE_4_length_218741_cov_24.395743
4	vfdb	URMC_4	URINE	Outpatient	ST38	D	fepD	4	218741	24.3957	131534	132550	-	1-1017/1017	===============	0/0	100	95.97	NP_752608	(fepD) ferrienterobactin ABC transporter permease [Enterobactin (VF0228)] [Escherichia coli CFT073]		NODE_4_length_218741_cov_24.395743
4	vfdb	URMC_4	URINE	Outpatient	ST38	D	entS	4	218741	24.3957	132649	133899	+	1-1251/1251	===============	0/0	100	95.68	NP_752609	(entS) enterobactin exporter iron-regulated [enterobactin (IA019)] [Escherichia coli CFT073]		NODE_4_length_218741_cov_24.395743
4	vfdb	URMC_4	URINE	Outpatient	ST38	D	fepB	4	218741	24.3957	133903	134859	-	1-957/957	===============	0/0	100	97.7	NP_752610	(fepB) ferrienterobactin ABC transporter periplasmic binding protein [Enterobactin (VF0228)] [Escherichia coli CFT073]		NODE_4_length_218741_cov_24.395743
4	vfdb	URMC_4	URINE	Outpatient	ST38	D	entC	4	218741	24.3957	135036	136223	+	1-1188/1188	===============	0/0	100	97.31	NP_752611	(entC) isochorismate synthase 1 [Enterobactin (VF0228)] [Escherichia coli CFT073]		NODE_4_length_218741_cov_24.395743
4	vfdb	URMC_4	URINE	Outpatient	ST38	D	entE	4	218741	24.3957	136233	137843	+	1-1611/1611	===============	0/0	100	96.52	NP_752612	(entE) 23-dihydroxybenzoate-AMP ligase component of enterobactin synthase multienzyme complex [Enterobactin (VF0228)] [Escherichia coli CFT073]		NODE_4_length_218741_cov_24.395743
4	vfdb	URMC_4	URINE	Outpatient	ST38	D	entB	4	218741	24.3957	137857	138714	+	1-858/858	===============	0/0	100	98.83	NP_752613	(entB) isochorismatase [Enterobactin (VF0228)] [Escherichia coli CFT073]		NODE_4_length_218741_cov_24.395743
4	vfdb	URMC_4	URINE	Outpatient	ST38	D	entA	4	218741	24.3957	138714	139460	+	1-747/747	===============	0/0	100	97.32	NP_752614	(entA) 23-dihydro-23-dihydroxybenzoate dehydrogenase [Enterobactin (VF0228)] [Escherichia coli CFT073]		NODE_4_length_218741_cov_24.395743
4	vfdb	URMC_4	URINE	Outpatient	ST38	D	espX1	5	211329	26.2823	8041	9462	-	1-1422/1422	===============	0/0	100	95.99	NP_285716	(espX1) Type III secretion system effector EspX1 [LEE encoded T3SS (SS020)] [Escherichia coli O157:H7 str. EDL933]		NODE_5_length_211329_cov_26.282322
4	vfdb	URMC_4	URINE	Outpatient	ST38	D	espY1	5	211329	26.2823	48149	48897	+	1-753/753	========/======	42403	99.47	95.75	NP_285753	(espY1) Type III secretion system effector EspY1 [LEE encoded T3SS (SS020)] [Escherichia coli O157:H7 str. EDL933]		NODE_5_length_211329_cov_26.282322
4	vfdb	URMC_4	URINE	Outpatient	ST38	D	espY4	6	208526	25.2744	39735	42143	+	1-2409/2409	===============	0/0	100	96.43	NP_290352	(espY4) Type III secretion system effector EspY4 [LEE encoded T3SS (SS020)] [Escherichia coli O157:H7 str. EDL933]		NODE_6_length_208526_cov_25.274373
4	vfdb	URMC_4	URINE	Outpatient	ST38	D	fdeC	7	207273	24.6982	106434	110684	-	1-4251/4251	===============	0/0	100	95.15	YP_002390132	(fdeC) adhesin FdeC [FdeC (VF0506)] [Escherichia coli O45:K1:H7 str. S88]		NODE_7_length_207273_cov_24.698198
4	vfdb	URMC_4	URINE	Outpatient	ST38	D	ykgK/ecpR	7	207273	24.6982	119931	120521	+	1-591/591	===============	0/0	100	98.98	NP_286011	(ykgK/ecpR) regulator protein EcpR [ECP (VF0404)] [Escherichia coli O157:H7 str. EDL933]		NODE_7_length_207273_cov_24.698198
4	vfdb	URMC_4	URINE	Outpatient	ST38	D	yagZ/ecpA	7	207273	24.6982	120596	121183	+	1-588/588	===============	0/0	100	98.98	NP_286010	(yagZ/ecpA) E. coli common pilus structural subunit EcpA [ECP (VF0404)] [Escherichia coli O157:H7 str. EDL933]		NODE_7_length_207273_cov_24.698198
4	vfdb	URMC_4	URINE	Outpatient	ST38	D	yagY/ecpB	7	207273	24.6982	121240	121908	+	1-669/669	===============	0/0	100	98.5	NP_286009	(yagY/ecpB) E. coli common pilus chaperone EcpB [ECP (VF0404)] [Escherichia coli O157:H7 str. EDL933]		NODE_7_length_207273_cov_24.698198
4	vfdb	URMC_4	URINE	Outpatient	ST38	D	yagX/ecpC	7	207273	24.6982	121934	124459	+	1-2526/2526	===============	0/0	100	98.02	NP_286008	(yagX/ecpC) E. coli common pilus usher EcpC [ECP (VF0404)] [Escherichia coli O157:H7 str. EDL933]		NODE_7_length_207273_cov_24.698198
4	vfdb	URMC_4	URINE	Outpatient	ST38	D	yagW/ecpD	7	207273	24.6982	124449	126092	+	1-1644/1644	===============	0/0	100	99.21	NP_286007	(yagW/ecpD) polymerized tip adhesin of ECP fibers [ECP (VF0404)] [Escherichia coli O157:H7 str. EDL933]		NODE_7_length_207273_cov_24.698198
4	vfdb	URMC_4	URINE	Outpatient	ST38	D	yagV/ecpE	7	207273	24.6982	126016	126769	+	1-754/756	===============	0/0	99.74	96.95	NP_286006	(yagV/ecpE) E. coli common pilus chaperone EcpE [ECP (VF0404)] [Escherichia coli O157:H7 str. EDL933]		NODE_7_length_207273_cov_24.698198
4	vfdb	URMC_4	URINE	Outpatient	ST38	D	ompA	9	188720	25.2914	166410	167462	+	1-1041/1041	========/======	42380	100	95.25	AAF37887	(ompA) outer membrane protein A [OmpA (VF0236)] [Escherichia coli O18:K1:H7 str. RS218]		NODE_9_length_188720_cov_25.291432
6	plasmidfinder	URMC_6	URINE	Outpatient	ST131	B2	IncFIA_1	40	22913	67.3342	4853	5240	+	1-388/388	===============	0/0	100	100	AP001918	IncFIA_1__AP001918		NODE_40_length_22913_cov_67.334240
6	plasmidfinder	URMC_6	URINE	Outpatient	ST131	B2	IncFIB(AP001918)_1	53	11465	67.982	8601	9282	-	1-682/682	===============	0/0	100	97.95	AP001918	IncFIB(AP001918)_1__AP001918		NODE_53_length_11465_cov_67.982007
6	plasmidfinder	URMC_6	URINE	Outpatient	ST131	B2	Col156_1	56	10524	56.7201	6753	6894	-	13-154/154	.==============	0/0	92.21	98.59	NC_009781	Col156_1__NC_009781		NODE_56_length_10524_cov_56.720120
6	plasmidfinder	URMC_6	URINE	Outpatient	ST131	B2	IncFII(pRSB107)_1_pRSB107	62	6735	114.057	1263	1523	-	1-261/261	===============	0/0	100	100	AJ851089	IncFII(pRSB107)_1_pRSB107_AJ851089		NODE_62_length_6735_cov_114.057203
6	resfinder	URMC_6	URINE	Outpatient	ST131	B2	mdf(A)_1	2	335271	28.8962	73274	74506	-	1-1233/1233	===============	0/0	100	97.81	Y08743	mdf(A)		NODE_2_length_335271_cov_28.896158
6	resfinder	URMC_6	URINE	Outpatient	ST131	B2	blaCTX-M-27_1	81	1435	64.6402	249	1124	+	1-876/876	===============	0/0	100	100	AY156923	blaCTX-M-27	Amoxicillin;Ampicillin;Aztreonam;Cefepime;Cefotaxime;Ceftazidime;Ceftriaxone;Piperacillin;Ticarcillin	NODE_81_length_1435_cov_64.640205
6	vfdb	URMC_6	URINE	Outpatient	ST131	B2	ompA	12	151478	28.8321	66453	67505	-	1-1041/1041	========/======	42380	100	95.82	AAF37887	(ompA) outer membrane protein A [OmpA (VF0236)] [Escherichia coli O18:K1:H7 str. RS218]		NODE_12_length_151478_cov_28.832072
6	vfdb	URMC_6	URINE	Outpatient	ST131	B2	yagV/ecpE	18	117559	28.0306	81947	82700	-	1-754/756	===============	0/0	99.74	98.01	NP_286006	(yagV/ecpE) E. coli common pilus chaperone EcpE [ECP (VF0404)] [Escherichia coli O157:H7 str. EDL933]		NODE_18_length_117559_cov_28.030605
6	vfdb	URMC_6	URINE	Outpatient	ST131	B2	yagW/ecpD	18	117559	28.0306	82624	84267	-	1-1644/1644	===============	0/0	100	99.21	NP_286007	(yagW/ecpD) polymerized tip adhesin of ECP fibers [ECP (VF0404)] [Escherichia coli O157:H7 str. EDL933]		NODE_18_length_117559_cov_28.030605
6	vfdb	URMC_6	URINE	Outpatient	ST131	B2	yagX/ecpC	18	117559	28.0306	84257	86782	-	1-2526/2526	===============	0/0	100	97.62	NP_286008	(yagX/ecpC) E. coli common pilus usher EcpC [ECP (VF0404)] [Escherichia coli O157:H7 str. EDL933]		NODE_18_length_117559_cov_28.030605
6	vfdb	URMC_6	URINE	Outpatient	ST131	B2	yagY/ecpB	18	117559	28.0306	86808	87476	-	1-669/669	===============	0/0	100	98.06	NP_286009	(yagY/ecpB) E. coli common pilus chaperone EcpB [ECP (VF0404)] [Escherichia coli O157:H7 str. EDL933]		NODE_18_length_117559_cov_28.030605
6	vfdb	URMC_6	URINE	Outpatient	ST131	B2	yagZ/ecpA	18	117559	28.0306	87533	88120	-	1-588/588	===============	0/0	100	98.47	NP_286010	(yagZ/ecpA) E. coli common pilus structural subunit EcpA [ECP (VF0404)] [Escherichia coli O157:H7 str. EDL933]		NODE_18_length_117559_cov_28.030605
6	vfdb	URMC_6	URINE	Outpatient	ST131	B2	ykgK/ecpR	18	117559	28.0306	88195	88785	-	1-591/591	===============	0/0	100	99.49	NP_286011	(ykgK/ecpR) regulator protein EcpR [ECP (VF0404)] [Escherichia coli O157:H7 str. EDL933]		NODE_18_length_117559_cov_28.030605
6	vfdb	URMC_6	URINE	Outpatient	ST131	B2	fdeC	18	117559	28.0306	98038	102285	+	1-4251/4251	========/======	42371	99.93	97.41	YP_002390132	(fdeC) adhesin FdeC [FdeC (VF0506)] [Escherichia coli O45:K1:H7 str. S88]		NODE_18_length_117559_cov_28.030605
6	vfdb	URMC_6	URINE	Outpatient	ST131	B2	aslA	20	109241	32.288	36815	38243	-	1-1428/1428	========/======	42369	100	98.18	AAG10151	(aslA) putative arylsulfatase [AslA (VF0238)] [Escherichia coli O18:K1:H7 str. RS218]		NODE_20_length_109241_cov_32.288020
6	vfdb	URMC_6	URINE	Outpatient	ST131	B2	fyuA	29	66007	25.9638	32749	34770	-	1-2022/2022	===============	0/0	100	99.75	NP_405467	(fyuA) pesticin/yersiniabactin receptor protein [Yersiniabactin (VF0136)] [Yersinia pestis CO92]		NODE_29_length_66007_cov_25.963752
6	vfdb	URMC_6	URINE	Outpatient	ST131	B2	ybtE	29	66007	25.9638	34901	36478	-	1-1578/1578	===============	0/0	100	99.81	NP_405468	(ybtE) yersiniabactin siderophore biosynthetic protein [Yersiniabactin (VF0136)] [Yersinia pestis CO92]		NODE_29_length_66007_cov_25.963752
6	vfdb	URMC_6	URINE	Outpatient	ST131	B2	ybtT	29	66007	25.9638	36482	37285	-	1-804/804	===============	0/0	100	99.63	NP_405469	(ybtT) yersiniabactin biosynthetic protein YbtT [Yersiniabactin (VF0136)] [Yersinia pestis CO92]		NODE_29_length_66007_cov_25.963752
6	vfdb	URMC_6	URINE	Outpatient	ST131	B2	ybtU	29	66007	25.9638	37282	38382	-	1-1101/1101	===============	0/0	100	99.73	NP_405470	(ybtU) yersiniabactin biosynthetic protein YbtU [Yersiniabactin (VF0136)] [Yersinia pestis CO92]		NODE_29_length_66007_cov_25.963752
6	vfdb	URMC_6	URINE	Outpatient	ST131	B2	irp1	29	66007	25.9638	38379	47870	-	1-9492/9492	===============	0/0	100	99.76	NP_405471	(irp1) yersiniabactin biosynthetic protein Irp1 [Yersiniabactin (VF0136)] [Yersinia pestis CO92]		NODE_29_length_66007_cov_25.963752
6	vfdb	URMC_6	URINE	Outpatient	ST131	B2	irp2	29	66007	25.9638	47958	54065	-	1-6108/6108	===============	0/0	100	99.46	NP_405472	(irp2) yersiniabactin biosynthetic protein Irp2 [Yersiniabactin (VF0136)] [Yersinia pestis CO92]		NODE_29_length_66007_cov_25.963752
6	vfdb	URMC_6	URINE	Outpatient	ST131	B2	ybtA	29	66007	25.9638	54256	55215	-	1-960/960	===============	0/0	100	99.27	NP_405473	(ybtA) transcriptional regulator YbtA [Yersiniabactin (VF0136)] [Yersinia pestis CO92]		NODE_29_length_66007_cov_25.963752
6	vfdb	URMC_6	URINE	Outpatient	ST131	B2	ybtP	29	66007	25.9638	55382	57184	+	1-1803/1803	===============	0/0	100	99.61	NP_405474	(ybtP) lipoprotein inner membrane ABC-transporter [Yersiniabactin (VF0136)] [Yersinia pestis CO92]		NODE_29_length_66007_cov_25.963752
6	vfdb	URMC_6	URINE	Outpatient	ST131	B2	ybtQ	29	66007	25.9638	57171	58973	+	1-1803/1803	===============	0/0	100	99.56	NP_405475	(ybtQ) inner membrane ABC-transporter YbtQ [Yersiniabactin (VF0136)] [Yersinia pestis CO92]		NODE_29_length_66007_cov_25.963752
6	vfdb	URMC_6	URINE	Outpatient	ST131	B2	ybtX	29	66007	25.9638	58966	60246	+	1-1281/1281	===============	0/0	100	99.69	NP_405476	(ybtX) putative signal transducer [Yersiniabactin (VF0136)] [Yersinia pestis CO92]		NODE_29_length_66007_cov_25.963752
6	vfdb	URMC_6	URINE	Outpatient	ST131	B2	ybtS	29	66007	25.9638	60274	61578	+	1-1305/1305	===============	0/0	100	99.85	NP_405477	(ybtS) salicylate synthase Irp9 [Yersiniabactin (VF0136)] [Yersinia pestis CO92]		NODE_29_length_66007_cov_25.963752
6	vfdb	URMC_6	URINE	Outpatient	ST131	B2	entA	2	335271	28.8962	324887	325633	-	1-747/747	===============	0/0	100	98.13	NP_752614	(entA) 23-dihydro-23-dihydroxybenzoate dehydrogenase [Enterobactin (VF0228)] [Escherichia coli CFT073]		NODE_2_length_335271_cov_28.896158
6	vfdb	URMC_6	URINE	Outpatient	ST131	B2	entB	2	335271	28.8962	325633	326490	-	1-858/858	===============	0/0	100	99.42	NP_752613	(entB) isochorismatase [Enterobactin (VF0228)] [Escherichia coli CFT073]		NODE_2_length_335271_cov_28.896158
6	vfdb	URMC_6	URINE	Outpatient	ST131	B2	entE	2	335271	28.8962	326504	328114	-	1-1611/1611	===============	0/0	100	98.88	NP_752612	(entE) 23-dihydroxybenzoate-AMP ligase component of enterobactin synthase multienzyme complex [Enterobactin (VF0228)] [Escherichia coli CFT073]		NODE_2_length_335271_cov_28.896158
6	vfdb	URMC_6	URINE	Outpatient	ST131	B2	entC	2	335271	28.8962	328124	329311	-	1-1188/1188	===============	0/0	100	98.74	NP_752611	(entC) isochorismate synthase 1 [Enterobactin (VF0228)] [Escherichia coli CFT073]		NODE_2_length_335271_cov_28.896158
6	vfdb	URMC_6	URINE	Outpatient	ST131	B2	fepB	2	335271	28.8962	329488	330444	+	1-957/957	===============	0/0	100	98.43	NP_752610	(fepB) ferrienterobactin ABC transporter periplasmic binding protein [Enterobactin (VF0228)] [Escherichia coli CFT073]		NODE_2_length_335271_cov_28.896158
6	vfdb	URMC_6	URINE	Outpatient	ST131	B2	entS	2	335271	28.8962	330448	331698	-	1-1251/1251	===============	0/0	100	97.44	NP_752609	(entS) enterobactin exporter iron-regulated [enterobactin (IA019)] [Escherichia coli CFT073]		NODE_2_length_335271_cov_28.896158
6	vfdb	URMC_6	URINE	Outpatient	ST131	B2	fepD	2	335271	28.8962	331797	332813	+	1-1017/1017	===============	0/0	100	97.84	NP_752608	(fepD) ferrienterobactin ABC transporter permease [Enterobactin (VF0228)] [Escherichia coli CFT073]		NODE_2_length_335271_cov_28.896158
6	vfdb	URMC_6	URINE	Outpatient	ST131	B2	fepG	2	335271	28.8962	332810	333802	+	1-993/993	===============	0/0	100	97.89	NP_752607	(fepG) iron-enterobactin ABC transporter permease [Enterobactin (VF0228)] [Escherichia coli CFT073]		NODE_2_length_335271_cov_28.896158
6	vfdb	URMC_6	URINE	Outpatient	ST131	B2	fepC	2	335271	28.8962	333799	334614	+	1-816/816	===============	0/0	100	99.14	NP_752606	(fepC) ferrienterobactin ABC transporter ATPase [Enterobactin (VF0228)] [Escherichia coli CFT073]		NODE_2_length_335271_cov_28.896158
6	vfdb	URMC_6	URINE	Outpatient	ST131	B2	papB	38	23709	31.5006	875	1188	-	1-315/315	========/======	42369	99.68	98.41		(papB) regulatory protein PapB [P fimbriae (VF0220)] [Escherichia coli CFT073]		NODE_38_length_23709_cov_31.500636
6	vfdb	URMC_6	URINE	Outpatient	ST131	B2	iucA	38	23709	31.5006	8961	10742	+	1-1782/1782	===============	0/0	100	99.83	NP_709454	(iucA) aerobactin synthesis protein IucA [Aerobactin (VF0123)] [Shigella flexneri 2a str. 301]		NODE_38_length_23709_cov_31.500636
6	vfdb	URMC_6	URINE	Outpatient	ST131	B2	iucB	38	23709	31.5006	10743	11690	+	1-948/948	===============	0/0	100	99.79	NP_709455	(iucB) aerobactin synthesis protein IucB [Aerobactin (VF0123)] [Shigella flexneri 2a str. 301]		NODE_38_length_23709_cov_31.500636
6	vfdb	URMC_6	URINE	Outpatient	ST131	B2	iucC	38	23709	31.5006	11690	13432	+	1-1743/1743	===============	0/0	100	98.16	NP_755500	(iucC) aerobactin siderophore biosynthesis protein IucC [Aerobactin (VF0229)] [Escherichia coli CFT073]		NODE_38_length_23709_cov_31.500636
6	vfdb	URMC_6	URINE	Outpatient	ST131	B2	iucD	38	23709	31.5006	13429	14750	+	1-1323/1338	========/======	42369	98.8	96.3	NP_755499	(iucD) L-lysine 6-monooxygenase IucD [Aerobactin (VF0229)] [Escherichia coli CFT073]		NODE_38_length_23709_cov_31.500636
6	vfdb	URMC_6	URINE	Outpatient	ST131	B2	sat	38	23709	31.5006	17921	21820	+	1-3900/3900	===============	0/0	100	99.56	NP_755494	(sat) Aecreted auto transpoter toxin [Sat (VF0231)] [Escherichia coli CFT073]		NODE_38_length_23709_cov_31.500636
6	vfdb	URMC_6	URINE	Outpatient	ST131	B2	kpsD	45	16448	23.855	4642	6318	+	1-1677/1677	===============	0/0	100	98.33	AAA21682	(kpsD) KpsD [K1 capsule (VF0239)] [Escherichia coli O18:K1:H7 str. RS218]		NODE_45_length_16448_cov_23.854972
6	vfdb	URMC_6	URINE	Outpatient	ST131	B2	chuV	4	246019	31.0411	65891	66691	-	1-801/801	===============	0/0	100	99.75	NP_756180	(chuV) ATP-binding hydrophilic protein ChuV [Chu (VF0227)] [Escherichia coli CFT073]		NODE_4_length_246019_cov_31.041099
6	vfdb	URMC_6	URINE	Outpatient	ST131	B2	chuU	4	246019	31.0411	66658	67650	-	1-993/993	===============	0/0	100	99.5	NP_756179	(chuU) heme permease protein ChuU [Chu (VF0227)] [Escherichia coli CFT073]		NODE_4_length_246019_cov_31.041099
6	vfdb	URMC_6	URINE	Outpatient	ST131	B2	chuY	4	246019	31.0411	67699	68322	-	1-624/624	===============	0/0	100	98.24	NP_756178	(chuY) ChuY [Chu (VF0227)] [Escherichia coli CFT073]		NODE_4_length_246019_cov_31.041099
6	vfdb	URMC_6	URINE	Outpatient	ST131	B2	chuX	4	246019	31.0411	68322	68816	-	1-495/495	===============	0/0	100	100	NP_756177	(chuX) putative heme-binding protein ChuX [Chu (VF0227)] [Escherichia coli CFT073]		NODE_4_length_246019_cov_31.041099
6	vfdb	URMC_6	URINE	Outpatient	ST131	B2	chuW	4	246019	31.0411	68829	70166	-	1-1338/1338	===============	0/0	100	98.88	NP_756176	(chuW) Putative oxygen independent coproporphyrinogen III oxidase [Chu (VF0227)] [Escherichia coli CFT073]		NODE_4_length_246019_cov_31.041099
6	vfdb	URMC_6	URINE	Outpatient	ST131	B2	chuT	4	246019	31.0411	70186	71178	-	1-993/993	===============	0/0	100	99.8	NP_756175	(chuT) periplasmic heme-binding protein ChuT [Chu (VF0227)] [Escherichia coli CFT073]		NODE_4_length_246019_cov_31.041099
6	vfdb	URMC_6	URINE	Outpatient	ST131	B2	chuA	4	246019	31.0411	71820	73766	+	1-1947/1947	===============	0/0	100	99.54	NP_756170	(chuA) Outer membrane heme/hemoglobin receptor ChuA [Chu (VF0227)] [Escherichia coli CFT073]		NODE_4_length_246019_cov_31.041099
6	vfdb	URMC_6	URINE	Outpatient	ST131	B2	chuS	4	246019	31.0411	73815	74843	+	1-1029/1029	===============	0/0	100	99.03	NP_756169	(chuS) heme oxygenase ChuS [Chu (VF0227)] [Escherichia coli CFT073]		NODE_4_length_246019_cov_31.041099
6	vfdb	URMC_6	URINE	Outpatient	ST131	B2	senB	56	10524	56.7201	948	2086	-	2-1140/1140	===============	0/0	99.91	99.74	YP_406304	(senB) enterotoxin [ShET2 (VF0258)] [Shigella flexneri 2a str. 301]		NODE_56_length_10524_cov_56.720120
6	vfdb	URMC_6	URINE	Outpatient	ST131	B2	entF	5	216200	29.0145	1038	4919	-	1-3882/3882	===============	0/0	100	98.2	NP_752604	(entF) enterobactin synthase multienzyme complex component ATP-dependent [Enterobactin (VF0228)] [Escherichia coli CFT073]		NODE_5_length_216200_cov_29.014532
6	vfdb	URMC_6	URINE	Outpatient	ST131	B2	fes	5	216200	29.0145	5137	6339	-	1-1203/1203	===============	0/0	100	99	NP_752602	(fes) enterobactin/ferric enterobactin esterase [enterobactin (IA019)] [Escherichia coli CFT073]		NODE_5_length_216200_cov_29.014532
6	vfdb	URMC_6	URINE	Outpatient	ST131	B2	fepA	5	216200	29.0145	6582	8822	+	1-2241/2241	===============	0/0	100	98.93	NP_752600	(fepA) ferrienterobactin outer membrane transporter [Enterobactin (VF0228)] [Escherichia coli CFT073]		NODE_5_length_216200_cov_29.014532
6	vfdb	URMC_6	URINE	Outpatient	ST131	B2	entD	5	216200	29.0145	8847	9508	+	1-662/771	=============..	0/0	85.86	96.68	NP_752599	(entD) phosphopantetheinyl transferase component of enterobactin synthase multienzyme complex [Enterobactin (VF0228)] [Escherichia coli CFT073]		NODE_5_length_216200_cov_29.014532
6	vfdb	URMC_6	URINE	Outpatient	ST131	B2	fimB	7	180397	30.0187	6147	6346	+	1-200/603	=====..........	0/0	33.17	97.5	NP_757239	(fimB) Type 1 fimbriae Regulatory protein fimB [Type 1 fimbriae (VF0221)] [Escherichia coli CFT073]		NODE_7_length_180397_cov_30.018705
6	vfdb	URMC_6	URINE	Outpatient	ST131	B2	fimB	7	180397	30.0187	8232	8639	+	196-603/603	....===========	0/0	67.66	98.04	NP_757239	(fimB) Type 1 fimbriae Regulatory protein fimB [Type 1 fimbriae (VF0221)] [Escherichia coli CFT073]		NODE_7_length_180397_cov_30.018705
6	vfdb	URMC_6	URINE	Outpatient	ST131	B2	fimE	7	180397	30.0187	9117	9713	+	1-597/597	===============	0/0	100	98.83	NP_757240	(fimE) Type 1 fimbriae Regulatory protein fimE [Type 1 fimbriae (VF0221)] [Escherichia coli CFT073]		NODE_7_length_180397_cov_30.018705
6	vfdb	URMC_6	URINE	Outpatient	ST131	B2	fimI	7	180397	30.0187	10805	11344	+	1-540/540	===============	0/0	100	98.52	NP_757242	(fimI) Fimbrin-like protein fimI precursor [Type 1 fimbriae (VF0221)] [Escherichia coli CFT073]		NODE_7_length_180397_cov_30.018705
6	vfdb	URMC_6	URINE	Outpatient	ST131	B2	fimC	7	180397	30.0187	11381	12106	+	1-726/726	===============	0/0	100	98.9	NP_757243	(fimC) Chaperone protein fimC precursor [Type 1 fimbriae (VF0221)] [Escherichia coli CFT073]		NODE_7_length_180397_cov_30.018705
6	vfdb	URMC_6	URINE	Outpatient	ST131	B2	fimD	7	180397	30.0187	12173	14809	+	1-2637/2637	===============	0/0	100	98.52	NP_757244	(fimD) Outer membrane usher protein fimD precursor [Type 1 fimbriae (VF0221)] [Escherichia coli CFT073]		NODE_7_length_180397_cov_30.018705
6	vfdb	URMC_6	URINE	Outpatient	ST131	B2	fimF	7	180397	30.0187	14816	15349	+	1-534/534	===============	0/0	100	96.63	NP_757245	(fimF) FimF protein precursor [Type 1 fimbriae (VF0221)] [Escherichia coli CFT073]		NODE_7_length_180397_cov_30.018705
6	vfdb	URMC_6	URINE	Outpatient	ST131	B2	fimG	7	180397	30.0187	15362	15865	+	1-504/504	===============	0/0	100	98.21	NP_757247	(fimG) FimG protein precursor [Type 1 fimbriae (VF0221)] [Escherichia coli CFT073]		NODE_7_length_180397_cov_30.018705
6	vfdb	URMC_6	URINE	Outpatient	ST131	B2	fimH	7	180397	30.0187	15876	16787	+	1-912/912	===============	0/0	100	97.48	NP_757248	(fimH) FimH protein precursor [Type 1 fimbriae (VF0221)] [Escherichia coli CFT073]		NODE_7_length_180397_cov_30.018705
6	vfdb	URMC_6	URINE	Outpatient	ST131	B2	papX	84	1234	29.7398	127	637	+	42-552/552	.==============	0/0	92.57	97.46	NP_755457	(papX) PapX protein regulates flagellum synthesis to repress motility [P fimbriae (CVF425)] [Escherichia coli CFT073]		NODE_84_length_1234_cov_29.739837
6	vfdb	URMC_6	URINE	Outpatient	ST131	B2	gspD	8	177641	29.9959	168779	170629	+	1-1836/1836	========/======	42383	100	96.06	YP_404600	(gspD) general secretion pathway protein D [T2SS (VF0333)] [Shigella dysenteriae Sd197]		NODE_8_length_177641_cov_29.995944
6	vfdb	URMC_6	URINE	Outpatient	ST131	B2	gspG	8	177641	29.9959	173362	173817	+	1-456/456	===============	0/0	100	96.05	YP_404603	(gspG) general secretion pathway protein G [T2SS (VF0333)] [Shigella dysenteriae Sd197]		NODE_8_length_177641_cov_29.995944
6	vfdb	URMC_6	URINE	Outpatient	ST131	B2	gspK	8	177641	29.9959	175351	176328	+	1-978/978	===============	0/0	100	96.63	YP_404607	(gspK) general secretion pathway protein K [T2SS (VF0333)] [Shigella dysenteriae Sd197]		NODE_8_length_177641_cov_29.995944
7	plasmidfinder	URMC_7	DRAIN	Inpatient	ST131	B2	IncFII_1	18	100500	44.3068	39153	39413	+	1-261/261	===============	0/0	100	100	AY458016	IncFII_1__AY458016		NODE_18_length_100500_cov_44.306826
7	plasmidfinder	URMC_7	DRAIN	Inpatient	ST131	B2	IncFIA_1	18	100500	44.3068	95802	96189	-	1-388/388	===============	0/0	100	99.74	AP001918	IncFIA_1__AP001918		NODE_18_length_100500_cov_44.306826
7	resfinder	URMC_7	DRAIN	Inpatient	ST131	B2	blaTEM-102_1	18	100500	44.3068	37200	37272	+	789-861/861	.............==	0/0	8.48	100	AY040093	blaTEM-102	Amoxicillin;Ampicillin;Aztreonam;Cefepime;Cefotaxime;Ceftazidime;Ceftriaxone;Piperacillin;Ticarcillin	NODE_18_length_100500_cov_44.306826
7	resfinder	URMC_7	DRAIN	Inpatient	ST131	B2	mdf(A)_1	1	328151	15.1436	261103	262335	+	1-1233/1233	===============	0/0	100	97.81	Y08743	mdf(A)		NODE_1_length_328151_cov_15.143645
7	resfinder	URMC_7	DRAIN	Inpatient	ST131	B2	blaCTX-M-15_1	71	2792	28.7242	1706	2581	+	1-876/876	===============	0/0	100	100	AY044436	blaCTX-M-15	Amoxicillin;Ampicillin;Aztreonam;Cefepime;Cefotaxime;Ceftazidime;Ceftriaxone;Piperacillin;Ticarcillin	NODE_71_length_2792_cov_28.724203
7	vfdb	URMC_7	DRAIN	Inpatient	ST131	B2	aslA	15	109856	17.5157	36935	38363	-	1-1428/1428	========/======	42369	100	98.18	AAG10151	(aslA) putative arylsulfatase [AslA (VF0238)] [Escherichia coli O18:K1:H7 str. RS218]		NODE_15_length_109856_cov_17.515734
7	vfdb	URMC_7	DRAIN	Inpatient	ST131	B2	fdeC	19	97902	15.6749	9100	13347	+	1-4251/4251	========/======	42371	99.93	97.41	YP_002390132	(fdeC) adhesin FdeC [FdeC (VF0506)] [Escherichia coli O45:K1:H7 str. S88]		NODE_19_length_97902_cov_15.674876
7	vfdb	URMC_7	DRAIN	Inpatient	ST131	B2	fepC	1	328151	15.1436	1228	2043	-	1-816/816	===============	0/0	100	99.14	NP_752606	(fepC) ferrienterobactin ABC transporter ATPase [Enterobactin (VF0228)] [Escherichia coli CFT073]		NODE_1_length_328151_cov_15.143645
7	vfdb	URMC_7	DRAIN	Inpatient	ST131	B2	fepG	1	328151	15.1436	2040	3032	-	1-993/993	===============	0/0	100	97.89	NP_752607	(fepG) iron-enterobactin ABC transporter permease [Enterobactin (VF0228)] [Escherichia coli CFT073]		NODE_1_length_328151_cov_15.143645
7	vfdb	URMC_7	DRAIN	Inpatient	ST131	B2	fepD	1	328151	15.1436	3029	4045	-	1-1017/1017	===============	0/0	100	97.84	NP_752608	(fepD) ferrienterobactin ABC transporter permease [Enterobactin (VF0228)] [Escherichia coli CFT073]		NODE_1_length_328151_cov_15.143645
7	vfdb	URMC_7	DRAIN	Inpatient	ST131	B2	entS	1	328151	15.1436	4144	5394	+	1-1251/1251	===============	0/0	100	97.44	NP_752609	(entS) enterobactin exporter iron-regulated [enterobactin (IA019)] [Escherichia coli CFT073]		NODE_1_length_328151_cov_15.143645
7	vfdb	URMC_7	DRAIN	Inpatient	ST131	B2	fepB	1	328151	15.1436	5398	6354	-	1-957/957	===============	0/0	100	98.43	NP_752610	(fepB) ferrienterobactin ABC transporter periplasmic binding protein [Enterobactin (VF0228)] [Escherichia coli CFT073]		NODE_1_length_328151_cov_15.143645
7	vfdb	URMC_7	DRAIN	Inpatient	ST131	B2	entC	1	328151	15.1436	6531	7718	+	1-1188/1188	===============	0/0	100	98.74	NP_752611	(entC) isochorismate synthase 1 [Enterobactin (VF0228)] [Escherichia coli CFT073]		NODE_1_length_328151_cov_15.143645
7	vfdb	URMC_7	DRAIN	Inpatient	ST131	B2	entE	1	328151	15.1436	7728	9338	+	1-1611/1611	===============	0/0	100	98.88	NP_752612	(entE) 23-dihydroxybenzoate-AMP ligase component of enterobactin synthase multienzyme complex [Enterobactin (VF0228)] [Escherichia coli CFT073]		NODE_1_length_328151_cov_15.143645
7	vfdb	URMC_7	DRAIN	Inpatient	ST131	B2	entB	1	328151	15.1436	9352	10209	+	1-858/858	===============	0/0	100	99.42	NP_752613	(entB) isochorismatase [Enterobactin (VF0228)] [Escherichia coli CFT073]		NODE_1_length_328151_cov_15.143645
7	vfdb	URMC_7	DRAIN	Inpatient	ST131	B2	entA	1	328151	15.1436	10209	10955	+	1-747/747	===============	0/0	100	98.13	NP_752614	(entA) 23-dihydro-23-dihydroxybenzoate dehydrogenase [Enterobactin (VF0228)] [Escherichia coli CFT073]		NODE_1_length_328151_cov_15.143645
7	vfdb	URMC_7	DRAIN	Inpatient	ST131	B2	ykgK/ecpR	23	88812	15.0743	161	751	+	1-591/591	===============	0/0	100	99.49	NP_286011	(ykgK/ecpR) regulator protein EcpR [ECP (VF0404)] [Escherichia coli O157:H7 str. EDL933]		NODE_23_length_88812_cov_15.074319
7	vfdb	URMC_7	DRAIN	Inpatient	ST131	B2	yagZ/ecpA	23	88812	15.0743	826	1413	+	1-588/588	===============	0/0	100	98.47	NP_286010	(yagZ/ecpA) E. coli common pilus structural subunit EcpA [ECP (VF0404)] [Escherichia coli O157:H7 str. EDL933]		NODE_23_length_88812_cov_15.074319
7	vfdb	URMC_7	DRAIN	Inpatient	ST131	B2	yagY/ecpB	23	88812	15.0743	1470	2138	+	1-669/669	===============	0/0	100	98.06	NP_286009	(yagY/ecpB) E. coli common pilus chaperone EcpB [ECP (VF0404)] [Escherichia coli O157:H7 str. EDL933]		NODE_23_length_88812_cov_15.074319
7	vfdb	URMC_7	DRAIN	Inpatient	ST131	B2	yagX/ecpC	23	88812	15.0743	2164	4689	+	1-2526/2526	===============	0/0	100	97.62	NP_286008	(yagX/ecpC) E. coli common pilus usher EcpC [ECP (VF0404)] [Escherichia coli O157:H7 str. EDL933]		NODE_23_length_88812_cov_15.074319
7	vfdb	URMC_7	DRAIN	Inpatient	ST131	B2	yagW/ecpD	23	88812	15.0743	4679	6322	+	1-1644/1644	===============	0/0	100	99.21	NP_286007	(yagW/ecpD) polymerized tip adhesin of ECP fibers [ECP (VF0404)] [Escherichia coli O157:H7 str. EDL933]		NODE_23_length_88812_cov_15.074319
7	vfdb	URMC_7	DRAIN	Inpatient	ST131	B2	yagV/ecpE	23	88812	15.0743	6246	6999	+	1-754/756	===============	0/0	99.74	98.01	NP_286006	(yagV/ecpE) E. coli common pilus chaperone EcpE [ECP (VF0404)] [Escherichia coli O157:H7 str. EDL933]		NODE_23_length_88812_cov_15.074319
7	vfdb	URMC_7	DRAIN	Inpatient	ST131	B2	gspD	24	87688	16.6261	73955	75795	+	1-1836/1836	========/======	42424	99.46	95.57	YP_404600	(gspD) general secretion pathway protein D [T2SS (VF0333)] [Shigella dysenteriae Sd197]		NODE_24_length_87688_cov_16.626124
7	vfdb	URMC_7	DRAIN	Inpatient	ST131	B2	gspG	24	87688	16.6261	78528	78983	+	1-456/456	===============	0/0	100	96.05	YP_404603	(gspG) general secretion pathway protein G [T2SS (VF0333)] [Shigella dysenteriae Sd197]		NODE_24_length_87688_cov_16.626124
7	vfdb	URMC_7	DRAIN	Inpatient	ST131	B2	gspK	24	87688	16.6261	80517	81494	+	1-978/978	===============	0/0	100	96.63	YP_404607	(gspK) general secretion pathway protein K [T2SS (VF0333)] [Shigella dysenteriae Sd197]		NODE_24_length_87688_cov_16.626124
7	vfdb	URMC_7	DRAIN	Inpatient	ST131	B2	ybtS	31	65442	14.0849	4430	5734	-	1-1305/1305	===============	0/0	100	99.85	NP_405477	(ybtS) salicylate synthase Irp9 [Yersiniabactin (VF0136)] [Yersinia pestis CO92]		NODE_31_length_65442_cov_14.084927
7	vfdb	URMC_7	DRAIN	Inpatient	ST131	B2	ybtX	31	65442	14.0849	5762	7042	-	1-1281/1281	===============	0/0	100	99.69	NP_405476	(ybtX) putative signal transducer [Yersiniabactin (VF0136)] [Yersinia pestis CO92]		NODE_31_length_65442_cov_14.084927
7	vfdb	URMC_7	DRAIN	Inpatient	ST131	B2	ybtQ	31	65442	14.0849	7035	8837	-	1-1803/1803	===============	0/0	100	99.56	NP_405475	(ybtQ) inner membrane ABC-transporter YbtQ [Yersiniabactin (VF0136)] [Yersinia pestis CO92]		NODE_31_length_65442_cov_14.084927
7	vfdb	URMC_7	DRAIN	Inpatient	ST131	B2	ybtP	31	65442	14.0849	8824	10626	-	1-1803/1803	===============	0/0	100	99.61	NP_405474	(ybtP) lipoprotein inner membrane ABC-transporter [Yersiniabactin (VF0136)] [Yersinia pestis CO92]		NODE_31_length_65442_cov_14.084927
7	vfdb	URMC_7	DRAIN	Inpatient	ST131	B2	ybtA	31	65442	14.0849	10793	11752	+	1-960/960	===============	0/0	100	99.27	NP_405473	(ybtA) transcriptional regulator YbtA [Yersiniabactin (VF0136)] [Yersinia pestis CO92]		NODE_31_length_65442_cov_14.084927
7	vfdb	URMC_7	DRAIN	Inpatient	ST131	B2	irp2	31	65442	14.0849	11943	18050	+	1-6108/6108	===============	0/0	100	99.46	NP_405472	(irp2) yersiniabactin biosynthetic protein Irp2 [Yersiniabactin (VF0136)] [Yersinia pestis CO92]		NODE_31_length_65442_cov_14.084927
7	vfdb	URMC_7	DRAIN	Inpatient	ST131	B2	irp1	31	65442	14.0849	18138	27629	+	1-9492/9492	===============	0/0	100	99.76	NP_405471	(irp1) yersiniabactin biosynthetic protein Irp1 [Yersiniabactin (VF0136)] [Yersinia pestis CO92]		NODE_31_length_65442_cov_14.084927
7	vfdb	URMC_7	DRAIN	Inpatient	ST131	B2	ybtU	31	65442	14.0849	27626	28726	+	1-1101/1101	===============	0/0	100	99.73	NP_405470	(ybtU) yersiniabactin biosynthetic protein YbtU [Yersiniabactin (VF0136)] [Yersinia pestis CO92]		NODE_31_length_65442_cov_14.084927
7	vfdb	URMC_7	DRAIN	Inpatient	ST131	B2	ybtT	31	65442	14.0849	28723	29526	+	1-804/804	===============	0/0	100	99.63	NP_405469	(ybtT) yersiniabactin biosynthetic protein YbtT [Yersiniabactin (VF0136)] [Yersinia pestis CO92]		NODE_31_length_65442_cov_14.084927
7	vfdb	URMC_7	DRAIN	Inpatient	ST131	B2	ybtE	31	65442	14.0849	29530	31107	+	1-1578/1578	===============	0/0	100	99.81	NP_405468	(ybtE) yersiniabactin siderophore biosynthetic protein [Yersiniabactin (VF0136)] [Yersinia pestis CO92]		NODE_31_length_65442_cov_14.084927
7	vfdb	URMC_7	DRAIN	Inpatient	ST131	B2	fyuA	31	65442	14.0849	31238	33259	+	1-2022/2022	===============	0/0	100	99.8	NP_405467	(fyuA) pesticin/yersiniabactin receptor protein [Yersiniabactin (VF0136)] [Yersinia pestis CO92]		NODE_31_length_65442_cov_14.084927
7	vfdb	URMC_7	DRAIN	Inpatient	ST131	B2	cnf1	42	29447	15.8331	17983	21027	-	1-3045/3045	===============	0/0	100	99.9	CAA50007	(cnf1) cytotoxic necrotizing factor 1 [CNF-1 (VF0240)] [Escherichia coli str. E-B35]		NODE_42_length_29447_cov_15.833083
7	vfdb	URMC_7	DRAIN	Inpatient	ST131	B2	hlyD	42	29447	15.8331	21973	23409	-	1-1437/1437	===============	0/0	100	100	NP_755449	(hlyD) Hemolysin D [Hemolysin (VF0225)] [Escherichia coli CFT073]		NODE_42_length_29447_cov_15.833083
7	vfdb	URMC_7	DRAIN	Inpatient	ST131	B2	hlyB	42	29447	15.8331	23428	25551	-	1-2124/2124	===============	0/0	100	100	NP_755448	(hlyB) Hemolysin B [Hemolysin (VF0225)] [Escherichia coli CFT073]		NODE_42_length_29447_cov_15.833083
7	vfdb	URMC_7	DRAIN	Inpatient	ST131	B2	hlyA	42	29447	15.8331	25622	28696	-	1-3075/3075	===============	0/0	100	99.9	NP_755445	(hlyA) Hemolysin A [Hemolysin (VF0225)] [Escherichia coli CFT073]		NODE_42_length_29447_cov_15.833083
7	vfdb	URMC_7	DRAIN	Inpatient	ST131	B2	hlyC	42	29447	15.8331	28708	29382	-	1-675/675	===============	0/0	100	100	NP_755444	(hlyC) Hemolysin C [Hemolysin (VF0225)] [Escherichia coli CFT073]		NODE_42_length_29447_cov_15.833083
7	vfdb	URMC_7	DRAIN	Inpatient	ST131	B2	kpsD	43	27567	16.6181	21777	23453	+	1-1677/1677	===============	0/0	100	98.33	AAA21682	(kpsD) KpsD [K1 capsule (VF0239)] [Escherichia coli O18:K1:H7 str. RS218]		NODE_43_length_27567_cov_16.618149
7	vfdb	URMC_7	DRAIN	Inpatient	ST131	B2	iucA	46	22146	16.5279	7398	9179	+	1-1782/1782	===============	0/0	100	99.83	NP_709454	(iucA) aerobactin synthesis protein IucA [Aerobactin (VF0123)] [Shigella flexneri 2a str. 301]		NODE_46_length_22146_cov_16.527862
7	vfdb	URMC_7	DRAIN	Inpatient	ST131	B2	iucB	46	22146	16.5279	9180	10127	+	1-948/948	===============	0/0	100	99.79	NP_709455	(iucB) aerobactin synthesis protein IucB [Aerobactin (VF0123)] [Shigella flexneri 2a str. 301]		NODE_46_length_22146_cov_16.527862
7	vfdb	URMC_7	DRAIN	Inpatient	ST131	B2	iucC	46	22146	16.5279	10127	11869	+	1-1743/1743	===============	0/0	100	98.16	NP_755500	(iucC) aerobactin siderophore biosynthesis protein IucC [Aerobactin (VF0229)] [Escherichia coli CFT073]		NODE_46_length_22146_cov_16.527862
7	vfdb	URMC_7	DRAIN	Inpatient	ST131	B2	iucD	46	22146	16.5279	11866	13187	+	1-1323/1338	========/======	42369	98.8	96.3	NP_755499	(iucD) L-lysine 6-monooxygenase IucD [Aerobactin (VF0229)] [Escherichia coli CFT073]		NODE_46_length_22146_cov_16.527862
7	vfdb	URMC_7	DRAIN	Inpatient	ST131	B2	sat	46	22146	16.5279	16358	20257	+	1-3900/3900	===============	0/0	100	99.56	NP_755494	(sat) Aecreted auto transpoter toxin [Sat (VF0231)] [Escherichia coli CFT073]		NODE_46_length_22146_cov_16.527862
7	vfdb	URMC_7	DRAIN	Inpatient	ST131	B2	fimH	4	235767	16.523	177371	178282	-	1-912/912	===============	0/0	100	97.48	NP_757248	(fimH) FimH protein precursor [Type 1 fimbriae (VF0221)] [Escherichia coli CFT073]		NODE_4_length_235767_cov_16.523027
7	vfdb	URMC_7	DRAIN	Inpatient	ST131	B2	fimG	4	235767	16.523	178293	178796	-	1-504/504	===============	0/0	100	98.21	NP_757247	(fimG) FimG protein precursor [Type 1 fimbriae (VF0221)] [Escherichia coli CFT073]		NODE_4_length_235767_cov_16.523027
7	vfdb	URMC_7	DRAIN	Inpatient	ST131	B2	fimF	4	235767	16.523	178809	179342	-	1-534/534	===============	0/0	100	96.63	NP_757245	(fimF) FimF protein precursor [Type 1 fimbriae (VF0221)] [Escherichia coli CFT073]		NODE_4_length_235767_cov_16.523027
7	vfdb	URMC_7	DRAIN	Inpatient	ST131	B2	fimD	4	235767	16.523	179349	181985	-	1-2637/2637	===============	0/0	100	98.52	NP_757244	(fimD) Outer membrane usher protein fimD precursor [Type 1 fimbriae (VF0221)] [Escherichia coli CFT073]		NODE_4_length_235767_cov_16.523027
7	vfdb	URMC_7	DRAIN	Inpatient	ST131	B2	fimC	4	235767	16.523	182052	182777	-	1-726/726	===============	0/0	100	98.9	NP_757243	(fimC) Chaperone protein fimC precursor [Type 1 fimbriae (VF0221)] [Escherichia coli CFT073]		NODE_4_length_235767_cov_16.523027
7	vfdb	URMC_7	DRAIN	Inpatient	ST131	B2	fimI	4	235767	16.523	182814	183353	-	1-540/540	===============	0/0	100	98.52	NP_757242	(fimI) Fimbrin-like protein fimI precursor [Type 1 fimbriae (VF0221)] [Escherichia coli CFT073]		NODE_4_length_235767_cov_16.523027
7	vfdb	URMC_7	DRAIN	Inpatient	ST131	B2	fimE	4	235767	16.523	184444	185040	-	1-597/597	===============	0/0	100	98.83	NP_757240	(fimE) Type 1 fimbriae Regulatory protein fimE [Type 1 fimbriae (VF0221)] [Escherichia coli CFT073]		NODE_4_length_235767_cov_16.523027
7	vfdb	URMC_7	DRAIN	Inpatient	ST131	B2	fimB	4	235767	16.523	185518	185925	-	196-603/603	....===========	0/0	67.66	98.04	NP_757239	(fimB) Type 1 fimbriae Regulatory protein fimB [Type 1 fimbriae (VF0221)] [Escherichia coli CFT073]		NODE_4_length_235767_cov_16.523027
7	vfdb	URMC_7	DRAIN	Inpatient	ST131	B2	fimB	4	235767	16.523	187811	188010	-	1-200/603	=====..........	0/0	33.17	97.5	NP_757239	(fimB) Type 1 fimbriae Regulatory protein fimB [Type 1 fimbriae (VF0221)] [Escherichia coli CFT073]		NODE_4_length_235767_cov_16.523027
7	vfdb	URMC_7	DRAIN	Inpatient	ST131	B2	papH	51	13459	18.2165	679	1266	+	1-588/588	===============	0/0	100	99.15	NP_755466	(papH) P pilus termination subunit PapH [P fimbriae (VF0220)] [Escherichia coli CFT073]		NODE_51_length_13459_cov_18.216472
7	vfdb	URMC_7	DRAIN	Inpatient	ST131	B2	papC	51	13459	18.2165	1313	3835	+	1-2523/2523	===============	0/0	100	99.52	NP_755465	(papC) usher protein PapC [P fimbriae (VF0220)] [Escherichia coli CFT073]		NODE_51_length_13459_cov_18.216472
7	vfdb	URMC_7	DRAIN	Inpatient	ST131	B2	papD	51	13459	18.2165	4035	4640	+	1-606/606	===============	0/0	100	99.67	NP_755464	(papD) chaperone protein PapD [P fimbriae (VF0220)] [Escherichia coli CFT073]		NODE_51_length_13459_cov_18.216472
7	vfdb	URMC_7	DRAIN	Inpatient	ST131	B2	papJ	51	13459	18.2165	4677	5258	+	1-582/582	===============	0/0	100	98.62	NP_755463	(papJ) P pilus assembly protein PapJ [P fimbriae (VF0220)] [Escherichia coli CFT073]		NODE_51_length_13459_cov_18.216472
7	vfdb	URMC_7	DRAIN	Inpatient	ST131	B2	papK	51	13459	18.2165	5265	5804	+	1-540/540	===============	0/0	100	98.89	NP_755461	(papK) P pilus minor subunit PapK [P fimbriae (VF0220)] [Escherichia coli CFT073]		NODE_51_length_13459_cov_18.216472
7	vfdb	URMC_7	DRAIN	Inpatient	ST131	B2	papF	51	13459	18.2165	6397	6927	+	1-531/531	===============	0/0	100	100	NP_755459	(papF) P pilus minor subunit PapF [P fimbriae (VF0220)] [Escherichia coli CFT073]		NODE_51_length_13459_cov_18.216472
7	vfdb	URMC_7	DRAIN	Inpatient	ST131	B2	papG	51	13459	18.2165	6971	7981	+	1-1011/1011	===============	0/0	100	99.01	NP_755458	(papG) P pilus tip adhesin PapG [P fimbriae (VF0220)] [Escherichia coli CFT073]		NODE_51_length_13459_cov_18.216472
7	vfdb	URMC_7	DRAIN	Inpatient	ST131	B2	papX	51	13459	18.2165	8244	8795	+	1-552/552	===============	0/0	100	98.01	NP_755457	(papX) PapX protein regulates flagellum synthesis to repress motility [P fimbriae (CVF425)] [Escherichia coli CFT073]		NODE_51_length_13459_cov_18.216472
7	vfdb	URMC_7	DRAIN	Inpatient	ST131	B2	ompA	5	226505	14.8081	173630	174682	+	1-1041/1041	========/======	42380	100	95.82	AAF37887	(ompA) outer membrane protein A [OmpA (VF0236)] [Escherichia coli O18:K1:H7 str. RS218]		NODE_5_length_226505_cov_14.808135
7	vfdb	URMC_7	DRAIN	Inpatient	ST131	B2	entD	7	196907	15.3445	188284	188945	-	1-662/771	=============..	0/0	85.86	96.68	NP_752599	(entD) phosphopantetheinyl transferase component of enterobactin synthase multienzyme complex [Enterobactin (VF0228)] [Escherichia coli CFT073]		NODE_7_length_196907_cov_15.344512
7	vfdb	URMC_7	DRAIN	Inpatient	ST131	B2	fepA	7	196907	15.3445	188970	191210	-	1-2241/2241	===============	0/0	100	98.93	NP_752600	(fepA) ferrienterobactin outer membrane transporter [Enterobactin (VF0228)] [Escherichia coli CFT073]		NODE_7_length_196907_cov_15.344512
7	vfdb	URMC_7	DRAIN	Inpatient	ST131	B2	fes	7	196907	15.3445	191453	192655	+	1-1203/1203	===============	0/0	100	99	NP_752602	(fes) enterobactin/ferric enterobactin esterase [enterobactin (IA019)] [Escherichia coli CFT073]		NODE_7_length_196907_cov_15.344512
7	vfdb	URMC_7	DRAIN	Inpatient	ST131	B2	entF	7	196907	15.3445	192873	196754	+	1-3882/3882	===============	0/0	100	98.2	NP_752604	(entF) enterobactin synthase multienzyme complex component ATP-dependent [Enterobactin (VF0228)] [Escherichia coli CFT073]		NODE_7_length_196907_cov_15.344512
7	vfdb	URMC_7	DRAIN	Inpatient	ST131	B2	papB	87	1252	18.3929	63	376	+	1-315/315	========/======	42369	99.68	98.41		(papB) regulatory protein PapB [P fimbriae (VF0220)] [Escherichia coli CFT073]		NODE_87_length_1252_cov_18.392889
7	vfdb	URMC_7	DRAIN	Inpatient	ST131	B2	chuV	8	191062	16.8363	11099	11899	-	1-801/801	===============	0/0	100	99.75	NP_756180	(chuV) ATP-binding hydrophilic protein ChuV [Chu (VF0227)] [Escherichia coli CFT073]		NODE_8_length_191062_cov_16.836264
7	vfdb	URMC_7	DRAIN	Inpatient	ST131	B2	chuU	8	191062	16.8363	11866	12858	-	1-993/993	===============	0/0	100	99.5	NP_756179	(chuU) heme permease protein ChuU [Chu (VF0227)] [Escherichia coli CFT073]		NODE_8_length_191062_cov_16.836264
7	vfdb	URMC_7	DRAIN	Inpatient	ST131	B2	chuY	8	191062	16.8363	12907	13530	-	1-624/624	===============	0/0	100	98.24	NP_756178	(chuY) ChuY [Chu (VF0227)] [Escherichia coli CFT073]		NODE_8_length_191062_cov_16.836264
7	vfdb	URMC_7	DRAIN	Inpatient	ST131	B2	chuX	8	191062	16.8363	13530	14024	-	1-495/495	===============	0/0	100	100	NP_756177	(chuX) putative heme-binding protein ChuX [Chu (VF0227)] [Escherichia coli CFT073]		NODE_8_length_191062_cov_16.836264
7	vfdb	URMC_7	DRAIN	Inpatient	ST131	B2	chuW	8	191062	16.8363	14037	15374	-	1-1338/1338	===============	0/0	100	98.88	NP_756176	(chuW) Putative oxygen independent coproporphyrinogen III oxidase [Chu (VF0227)] [Escherichia coli CFT073]		NODE_8_length_191062_cov_16.836264
7	vfdb	URMC_7	DRAIN	Inpatient	ST131	B2	chuT	8	191062	16.8363	15394	16386	-	1-993/993	===============	0/0	100	99.8	NP_756175	(chuT) periplasmic heme-binding protein ChuT [Chu (VF0227)] [Escherichia coli CFT073]		NODE_8_length_191062_cov_16.836264
7	vfdb	URMC_7	DRAIN	Inpatient	ST131	B2	chuA	8	191062	16.8363	17028	18974	+	1-1947/1947	===============	0/0	100	99.54	NP_756170	(chuA) Outer membrane heme/hemoglobin receptor ChuA [Chu (VF0227)] [Escherichia coli CFT073]		NODE_8_length_191062_cov_16.836264
7	vfdb	URMC_7	DRAIN	Inpatient	ST131	B2	chuS	8	191062	16.8363	19023	20051	+	1-1029/1029	===============	0/0	100	99.03	NP_756169	(chuS) heme oxygenase ChuS [Chu (VF0227)] [Escherichia coli CFT073]		NODE_8_length_191062_cov_16.836264
8	plasmidfinder	URMC_8	URINE	Outpatient	ST448	B1	IncFIC(FII)_1	37	39897	55.9695	35477	35973	-	1-499/499	========/======	42370	99.6	95.59	AP001918	IncFIC(FII)_1__AP001918		NODE_37_length_39897_cov_55.969500
8	plasmidfinder	URMC_8	URINE	Outpatient	ST448	B1	IncFIB(AP001918)_1	72	8846	48.3428	1959	2640	+	1-682/682	===============	0/0	100	98.39	AP001918	IncFIB(AP001918)_1__AP001918		NODE_72_length_8846_cov_48.342815
8	resfinder	URMC_8	URINE	Outpatient	ST448	B1	mdf(A)_1	38	39721	27.3795	25757	26989	+	1-1233/1233	===============	0/0	100	98.46	Y08743	mdf(A)		NODE_38_length_39721_cov_27.379502
8	resfinder	URMC_8	URINE	Outpatient	ST448	B1	blaCTX-M-55_1	53	21085	51.826	2672	3547	-	1-876/876	===============	0/0	100	100	DQ810789	blaCTX-M-55	Amoxicillin;Ampicillin;Aztreonam;Cefepime;Cefotaxime;Ceftazidime;Ceftriaxone;Piperacillin;Ticarcillin	NODE_53_length_21085_cov_51.825985
8	resfinder	URMC_8	URINE	Outpatient	ST448	B1	floR_2	69	11725	59.0571	1766	2979	+	1-1214/1215	===============	0/0	99.92	98.19	AF118107	floR	Chloramphenicol;Florfenicol	NODE_69_length_11725_cov_59.057079
8	resfinder	URMC_8	URINE	Outpatient	ST448	B1	ant(3'')-Ia_1	69	11725	59.0571	6304	7105	+	171-972/972	..=============	0/0	82.51	99.88	X02340	ant(3'')-Ia	Streptomycin	NODE_69_length_11725_cov_59.057079
8	resfinder	URMC_8	URINE	Outpatient	ST448	B1	sul3_2	69	11725	59.0571	8787	9578	-	1-792/792	===============	0/0	100	99.87	AJ459418	sul3	Sulfamethoxazole	NODE_69_length_11725_cov_59.057079
8	resfinder	URMC_8	URINE	Outpatient	ST448	B1	mef(B)_1	69	11725	59.0571	11339	11601	-	968-1230/1230	...........====	0/0	21.38	99.62	FJ196385	mef(B)	Erythromycin;Azithromycin	NODE_69_length_11725_cov_59.057079
8	resfinder	URMC_8	URINE	Outpatient	ST448	B1	aac(3)-IIa_1	83	2852	57.8862	1822	2682	-	1-861/861	===============	0/0	100	99.77	X51534	aac(3)-IIa	Gentamicin;Tobramycin	NODE_83_length_2852_cov_57.886239
8	resfinder	URMC_8	URINE	Outpatient	ST448	B1	dfrA14_5	85	2637	105.055	134	616	-	1-483/483	===============	0/0	100	99.59	DQ388123	dfrA14	Trimethoprim	NODE_85_length_2637_cov_105.054980
8	resfinder	URMC_8	URINE	Outpatient	ST448	B1	ant(3'')-Ia_1	85	2637	105.055	623	790	-	1-175/972	===...../......	42435	17.28	96	X02340	ant(3'')-Ia	Streptomycin	NODE_85_length_2637_cov_105.054980
8	vfdb	URMC_8	URINE	Outpatient	ST448	B1	fepA	10	120278	28.1044	1771	4011	-	1-2241/2241	===============	0/0	100	96.74	NP_752600	(fepA) ferrienterobactin outer membrane transporter [Enterobactin (VF0228)] [Escherichia coli CFT073]		NODE_10_length_120278_cov_28.104369
8	vfdb	URMC_8	URINE	Outpatient	ST448	B1	fes	10	120278	28.1044	4254	5456	+	1-1203/1203	===============	0/0	100	96.76	NP_752602	(fes) enterobactin/ferric enterobactin esterase [enterobactin (IA019)] [Escherichia coli CFT073]		NODE_10_length_120278_cov_28.104369
8	vfdb	URMC_8	URINE	Outpatient	ST448	B1	entF	10	120278	28.1044	5674	9503	+	1-3830/3882	===============	0/0	98.66	95.9	NP_752604	(entF) enterobactin synthase multienzyme complex component ATP-dependent [Enterobactin (VF0228)] [Escherichia coli CFT073]		NODE_10_length_120278_cov_28.104369
8	vfdb	URMC_8	URINE	Outpatient	ST448	B1	fepC	10	120278	28.1044	10902	11717	-	1-816/816	===============	0/0	100	97.06	NP_752606	(fepC) ferrienterobactin ABC transporter ATPase [Enterobactin (VF0228)] [Escherichia coli CFT073]		NODE_10_length_120278_cov_28.104369
8	vfdb	URMC_8	URINE	Outpatient	ST448	B1	fepD	10	120278	28.1044	12703	13719	-	1-1017/1017	===============	0/0	100	96.46	NP_752608	(fepD) ferrienterobactin ABC transporter permease [Enterobactin (VF0228)] [Escherichia coli CFT073]		NODE_10_length_120278_cov_28.104369
8	vfdb	URMC_8	URINE	Outpatient	ST448	B1	entS	10	120278	28.1044	13818	15068	+	1-1251/1251	===============	0/0	100	95.6	NP_752609	(entS) enterobactin exporter iron-regulated [enterobactin (IA019)] [Escherichia coli CFT073]		NODE_10_length_120278_cov_28.104369
8	vfdb	URMC_8	URINE	Outpatient	ST448	B1	fepB	10	120278	28.1044	15072	16028	-	1-957/957	===============	0/0	100	97.39	NP_752610	(fepB) ferrienterobactin ABC transporter periplasmic binding protein [Enterobactin (VF0228)] [Escherichia coli CFT073]		NODE_10_length_120278_cov_28.104369
8	vfdb	URMC_8	URINE	Outpatient	ST448	B1	entC	10	120278	28.1044	16391	17578	+	1-1188/1188	===============	0/0	100	97.39	NP_752611	(entC) isochorismate synthase 1 [Enterobactin (VF0228)] [Escherichia coli CFT073]		NODE_10_length_120278_cov_28.104369
8	vfdb	URMC_8	URINE	Outpatient	ST448	B1	entE	10	120278	28.1044	17588	19198	+	1-1611/1611	===============	0/0	100	95.97	NP_752612	(entE) 23-dihydroxybenzoate-AMP ligase component of enterobactin synthase multienzyme complex [Enterobactin (VF0228)] [Escherichia coli CFT073]		NODE_10_length_120278_cov_28.104369
8	vfdb	URMC_8	URINE	Outpatient	ST448	B1	entB	10	120278	28.1044	19212	20069	+	1-858/858	===============	0/0	100	97.67	NP_752613	(entB) isochorismatase [Enterobactin (VF0228)] [Escherichia coli CFT073]		NODE_10_length_120278_cov_28.104369
8	vfdb	URMC_8	URINE	Outpatient	ST448	B1	entA	10	120278	28.1044	20069	20815	+	1-747/747	===============	0/0	100	95.98	NP_752614	(entA) 23-dihydro-23-dihydroxybenzoate dehydrogenase [Enterobactin (VF0228)] [Escherichia coli CFT073]		NODE_10_length_120278_cov_28.104369
8	vfdb	URMC_8	URINE	Outpatient	ST448	B1	fimB	11	115751	30.3265	100183	100785	+	1-603/603	===============	0/0	100	97.84	NP_757239	(fimB) Type 1 fimbriae Regulatory protein fimB [Type 1 fimbriae (VF0221)] [Escherichia coli CFT073]		NODE_11_length_115751_cov_30.326498
8	vfdb	URMC_8	URINE	Outpatient	ST448	B1	fimE	11	115751	30.3265	101263	101857	+	1-595/597	===============	0/0	99.66	98.82	NP_757240	(fimE) Type 1 fimbriae Regulatory protein fimE [Type 1 fimbriae (VF0221)] [Escherichia coli CFT073]		NODE_11_length_115751_cov_30.326498
8	vfdb	URMC_8	URINE	Outpatient	ST448	B1	fimI	11	115751	30.3265	102953	103492	+	1-540/540	===============	0/0	100	98.52	NP_757242	(fimI) Fimbrin-like protein fimI precursor [Type 1 fimbriae (VF0221)] [Escherichia coli CFT073]		NODE_11_length_115751_cov_30.326498
8	vfdb	URMC_8	URINE	Outpatient	ST448	B1	fimC	11	115751	30.3265	103529	104254	+	1-726/726	===============	0/0	100	98.21	NP_757243	(fimC) Chaperone protein fimC precursor [Type 1 fimbriae (VF0221)] [Escherichia coli CFT073]		NODE_11_length_115751_cov_30.326498
8	vfdb	URMC_8	URINE	Outpatient	ST448	B1	fimD	11	115751	30.3265	104321	106957	+	1-2637/2637	===============	0/0	100	98.75	NP_757244	(fimD) Outer membrane usher protein fimD precursor [Type 1 fimbriae (VF0221)] [Escherichia coli CFT073]		NODE_11_length_115751_cov_30.326498
8	vfdb	URMC_8	URINE	Outpatient	ST448	B1	fimF	11	115751	30.3265	106964	107497	+	1-534/534	===============	0/0	100	97.75	NP_757245	(fimF) FimF protein precursor [Type 1 fimbriae (VF0221)] [Escherichia coli CFT073]		NODE_11_length_115751_cov_30.326498
8	vfdb	URMC_8	URINE	Outpatient	ST448	B1	fimG	11	115751	30.3265	107510	108013	+	1-504/504	===============	0/0	100	97.82	NP_757247	(fimG) FimG protein precursor [Type 1 fimbriae (VF0221)] [Escherichia coli CFT073]		NODE_11_length_115751_cov_30.326498
8	vfdb	URMC_8	URINE	Outpatient	ST448	B1	fimH	11	115751	30.3265	108024	108935	+	1-912/912	===============	0/0	100	97.48	NP_757248	(fimH) FimH protein precursor [Type 1 fimbriae (VF0221)] [Escherichia coli CFT073]		NODE_11_length_115751_cov_30.326498
8	vfdb	URMC_8	URINE	Outpatient	ST448	B1	aslA	14	92141	31.7221	37603	37741	-	1-139/1428	==.............	0/0	9.73	97.12	AAG10151	(aslA) putative arylsulfatase [AslA (VF0238)] [Escherichia coli O18:K1:H7 str. RS218]		NODE_14_length_92141_cov_31.722064
8	vfdb	URMC_8	URINE	Outpatient	ST448	B1	espX5	23	72253	28.4969	25	1317	+	1-1293/1293	===============	0/0	100	95.59	NP_290699	(espX5) Type III secretion system effector EspX5 [LEE encoded T3SS (SS020)] [Escherichia coli O157:H7 str. EDL933]		NODE_23_length_72253_cov_28.496922
8	vfdb	URMC_8	URINE	Outpatient	ST448	B1	espL4	23	72253	28.4969	63558	64697	+	1-1140/2187	========.......	0/0	52.13	96.75	NP_290644	(espL4) Type III secretion system effector EspL4 [LEE encoded T3SS (SS020)] [Escherichia coli O157:H7 str. EDL933]		NODE_23_length_72253_cov_28.496922
8	vfdb	URMC_8	URINE	Outpatient	ST448	B1	espL4	23	72253	28.4969	64698	65132	+	1753-2187/2187	............===	0/0	19.89	98.16	NP_290644	(espL4) Type III secretion system effector EspL4 [LEE encoded T3SS (SS020)] [Escherichia coli O157:H7 str. EDL933]		NODE_23_length_72253_cov_28.496922
8	vfdb	URMC_8	URINE	Outpatient	ST448	B1	ykgK/ecpR	31	53177	27.5448	23492	24082	+	1-591/591	===============	0/0	100	97.63	NP_286011	(ykgK/ecpR) regulator protein EcpR [ECP (VF0404)] [Escherichia coli O157:H7 str. EDL933]		NODE_31_length_53177_cov_27.544750
8	vfdb	URMC_8	URINE	Outpatient	ST448	B1	yagZ/ecpA	31	53177	27.5448	24157	24744	+	1-588/588	===============	0/0	100	99.32	NP_286010	(yagZ/ecpA) E. coli common pilus structural subunit EcpA [ECP (VF0404)] [Escherichia coli O157:H7 str. EDL933]		NODE_31_length_53177_cov_27.544750
8	vfdb	URMC_8	URINE	Outpatient	ST448	B1	yagY/ecpB	31	53177	27.5448	24802	25470	+	1-669/669	===============	0/0	100	98.06	NP_286009	(yagY/ecpB) E. coli common pilus chaperone EcpB [ECP (VF0404)] [Escherichia coli O157:H7 str. EDL933]		NODE_31_length_53177_cov_27.544750
8	vfdb	URMC_8	URINE	Outpatient	ST448	B1	yagX/ecpC	31	53177	27.5448	25496	28021	+	1-2526/2526	===============	0/0	100	98.65	NP_286008	(yagX/ecpC) E. coli common pilus usher EcpC [ECP (VF0404)] [Escherichia coli O157:H7 str. EDL933]		NODE_31_length_53177_cov_27.544750
8	vfdb	URMC_8	URINE	Outpatient	ST448	B1	yagW/ecpD	31	53177	27.5448	28011	29654	+	1-1644/1644	===============	0/0	100	98.6	NP_286007	(yagW/ecpD) polymerized tip adhesin of ECP fibers [ECP (VF0404)] [Escherichia coli O157:H7 str. EDL933]		NODE_31_length_53177_cov_27.544750
8	vfdb	URMC_8	URINE	Outpatient	ST448	B1	yagV/ecpE	31	53177	27.5448	29578	30331	+	1-754/756	===============	0/0	99.74	97.08	NP_286006	(yagV/ecpE) E. coli common pilus chaperone EcpE [ECP (VF0404)] [Escherichia coli O157:H7 str. EDL933]		NODE_31_length_53177_cov_27.544750
8	vfdb	URMC_8	URINE	Outpatient	ST448	B1	iucD	61	15735	56.4929	2796	4117	-	1-1323/1338	========/======	42369	98.8	96.3	NP_755499	(iucD) L-lysine 6-monooxygenase IucD [Aerobactin (VF0229)] [Escherichia coli CFT073]		NODE_61_length_15735_cov_56.492888
8	vfdb	URMC_8	URINE	Outpatient	ST448	B1	iucC	61	15735	56.4929	4114	5856	-	1-1743/1743	===============	0/0	100	96.04	NP_755500	(iucC) aerobactin siderophore biosynthesis protein IucC [Aerobactin (VF0229)] [Escherichia coli CFT073]		NODE_61_length_15735_cov_56.492888
8	vfdb	URMC_8	URINE	Outpatient	ST448	B1	iucB	61	15735	56.4929	5856	6803	-	1-948/948	===============	0/0	100	95.57	NP_755501	(iucB) aerobactin siderophore biosynthesis protein IucB [Aerobactin (VF0229)] [Escherichia coli CFT073]		NODE_61_length_15735_cov_56.492888
8	vfdb	URMC_8	URINE	Outpatient	ST448	B1	gspD	6	180705	29.5021	35194	37044	+	1-1836/1836	========/======	42383	100	97.35	YP_404600	(gspD) general secretion pathway protein D [T2SS (VF0333)] [Shigella dysenteriae Sd197]		NODE_6_length_180705_cov_29.502066
8	vfdb	URMC_8	URINE	Outpatient	ST448	B1	gspE	6	180705	29.5021	37044	38537	+	1-1494/1494	===============	0/0	100	96.12	YP_404601	(gspE) general secretion pathway protein E [T2SS (VF0333)] [Shigella dysenteriae Sd197]		NODE_6_length_180705_cov_29.502066
8	vfdb	URMC_8	URINE	Outpatient	ST448	B1	gspF	6	180705	29.5021	38537	39736	+	1-1200/1200	===============	0/0	100	96.25	YP_404602	(gspF) general secretion pathway protein F [T2SS (VF0333)] [Shigella dysenteriae Sd197]		NODE_6_length_180705_cov_29.502066
8	vfdb	URMC_8	URINE	Outpatient	ST448	B1	gspG	6	180705	29.5021	39777	40232	+	1-456/456	===============	0/0	100	95.61	YP_404603	(gspG) general secretion pathway protein G [T2SS (VF0333)] [Shigella dysenteriae Sd197]		NODE_6_length_180705_cov_29.502066
8	vfdb	URMC_8	URINE	Outpatient	ST448	B1	gspH	6	180705	29.5021	40269	40799	+	1-531/531	===============	0/0	100	95.86	YP_404604	(gspH) general secretion pathway protein H [T2SS (VF0333)] [Shigella dysenteriae Sd197]		NODE_6_length_180705_cov_29.502066
8	vfdb	URMC_8	URINE	Outpatient	ST448	B1	gspI	6	180705	29.5021	40796	41167	+	1-372/372	===============	0/0	100	95.16	YP_404605	(gspI) general secretion pathway protein I [T2SS (VF0333)] [Shigella dysenteriae Sd197]		NODE_6_length_180705_cov_29.502066
8	vfdb	URMC_8	URINE	Outpatient	ST448	B1	gspJ	6	180705	29.5021	41200	41769	+	1-570/570	===============	0/0	100	97.19	YP_404606	(gspJ) general secretion pathway protein J [T2SS (VF0333)] [Shigella dysenteriae Sd197]		NODE_6_length_180705_cov_29.502066
8	vfdb	URMC_8	URINE	Outpatient	ST448	B1	gspK	6	180705	29.5021	41766	42743	+	1-978/978	===============	0/0	100	97.85	YP_404607	(gspK) general secretion pathway protein K [T2SS (VF0333)] [Shigella dysenteriae Sd197]		NODE_6_length_180705_cov_29.502066
8	vfdb	URMC_8	URINE	Outpatient	ST448	B1	gspL	6	180705	29.5021	43058	43918	+	1-861/861	===============	0/0	100	97.1	YP_404608	(gspL) general secretion pathway protein L [T2SS (VF0333)] [Shigella dysenteriae Sd197]		NODE_6_length_180705_cov_29.502066
9	plasmidfinder	URMC_9	URINE	Outpatient	ST38	D	IncFII_1	24	65559	142.01	60783	61043	-	1-261/261	===============	0/0	100	100	AY458016	IncFII_1__AY458016		NODE_24_length_65559_cov_142.010347
9	plasmidfinder	URMC_9	URINE	Outpatient	ST38	D	IncFIB(AP001918)_1	38	24740	135.895	15633	16314	-	1-682/682	===============	0/0	100	96.63	AP001918	IncFIB(AP001918)_1__AP001918		NODE_38_length_24740_cov_135.894568
9	resfinder	URMC_9	URINE	Outpatient	ST38	D	mdf(A)_1	12	140501	44.5043	20628	21860	-	1-1233/1233	===============	0/0	100	98.14	Y08743	mdf(A)		NODE_12_length_140501_cov_44.504303
9	resfinder	URMC_9	URINE	Outpatient	ST38	D	mph(A)_2	47	10262	133.686	196	1117	+	1-921/921	========/======	42369	100	99.67	U36578	mph(A)	Erythromycin;Azithromycin;Spiramycin;Telithromycin	NODE_47_length_10262_cov_133.686137
9	resfinder	URMC_9	URINE	Outpatient	ST38	D	sul1_5	47	10262	133.686	6412	7278	-	1-867/867	===============	0/0	100	99.89	EU780013	sul1	Sulfamethoxazole	NODE_47_length_10262_cov_133.686137
9	resfinder	URMC_9	URINE	Outpatient	ST38	D	aadA5_1	47	10262	133.686	7798	8586	-	1-789/789	===============	0/0	100	100	AF137361	aadA5	Streptomycin	NODE_47_length_10262_cov_133.686137
9	resfinder	URMC_9	URINE	Outpatient	ST38	D	dfrA17_1	47	10262	133.686	8717	9190	-	1-474/474	===============	0/0	100	100	FJ460238	dfrA17	Trimethoprim	NODE_47_length_10262_cov_133.686137
9	resfinder	URMC_9	URINE	Outpatient	ST38	D	ant(3'')-Ia_1	47	10262	133.686	9209	9375	-	1-174/972	===...../......	42435	17.18	95.98	X02340	ant(3'')-Ia	Streptomycin	NODE_47_length_10262_cov_133.686137
9	resfinder	URMC_9	URINE	Outpatient	ST38	D	sul2_2	51	6910	125.68	609	1424	+	1-816/816	===============	0/0	100	100	AY034138	sul2	Sulfamethoxazole	NODE_51_length_6910_cov_125.680377
9	resfinder	URMC_9	URINE	Outpatient	ST38	D	aph(3'')-Ib_5	51	6910	125.68	1485	2288	+	1-804/804	===============	0/0	100	100	AF321551	aph(3'')-Ib	Streptomycin	NODE_51_length_6910_cov_125.680377
9	resfinder	URMC_9	URINE	Outpatient	ST38	D	aph(6)-Id_1	51	6910	125.68	2288	3124	+	1-837/837	===============	0/0	100	99.88	M28829	aph(6)-Id	Streptomycin	NODE_51_length_6910_cov_125.680377
9	resfinder	URMC_9	URINE	Outpatient	ST38	D	tet(A)_6	51	6910	125.68	4103	5349	+	1-1247/1275	===============	0/0	97.8	100	AF534183	tet(A)	Doxycycline;Tetracycline	NODE_51_length_6910_cov_125.680377
9	resfinder	URMC_9	URINE	Outpatient	ST38	D	blaCTX-M-27_1	58	2251	132.105	558	1433	+	1-876/876	===============	0/0	100	100	AY156923	blaCTX-M-27	Amoxicillin;Ampicillin;Aztreonam;Cefepime;Cefotaxime;Ceftazidime;Ceftriaxone;Piperacillin;Ticarcillin	NODE_58_length_2251_cov_132.104991
9	vfdb	URMC_9	URINE	Outpatient	ST38	D	espY4	10	169554	51.1804	2360	4768	+	1-2409/2409	===============	0/0	100	96.43	NP_290352	(espY4) Type III secretion system effector EspY4 [LEE encoded T3SS (SS020)] [Escherichia coli O157:H7 str. EDL933]		NODE_10_length_169554_cov_51.180355
9	vfdb	URMC_9	URINE	Outpatient	ST38	D	fdeC	11	151668	46.0386	51082	55332	-	1-4251/4251	===============	0/0	100	95.15	YP_002390132	(fdeC) adhesin FdeC [FdeC (VF0506)] [Escherichia coli O45:K1:H7 str. S88]		NODE_11_length_151668_cov_46.038557
9	vfdb	URMC_9	URINE	Outpatient	ST38	D	ykgK/ecpR	11	151668	46.0386	64579	65169	+	1-591/591	===============	0/0	100	98.98	NP_286011	(ykgK/ecpR) regulator protein EcpR [ECP (VF0404)] [Escherichia coli O157:H7 str. EDL933]		NODE_11_length_151668_cov_46.038557
9	vfdb	URMC_9	URINE	Outpatient	ST38	D	yagZ/ecpA	11	151668	46.0386	65244	65831	+	1-588/588	===============	0/0	100	98.98	NP_286010	(yagZ/ecpA) E. coli common pilus structural subunit EcpA [ECP (VF0404)] [Escherichia coli O157:H7 str. EDL933]		NODE_11_length_151668_cov_46.038557
9	vfdb	URMC_9	URINE	Outpatient	ST38	D	yagY/ecpB	11	151668	46.0386	65888	66556	+	1-669/669	===============	0/0	100	98.5	NP_286009	(yagY/ecpB) E. coli common pilus chaperone EcpB [ECP (VF0404)] [Escherichia coli O157:H7 str. EDL933]		NODE_11_length_151668_cov_46.038557
9	vfdb	URMC_9	URINE	Outpatient	ST38	D	yagX/ecpC	11	151668	46.0386	66582	69107	+	1-2526/2526	===============	0/0	100	98.02	NP_286008	(yagX/ecpC) E. coli common pilus usher EcpC [ECP (VF0404)] [Escherichia coli O157:H7 str. EDL933]		NODE_11_length_151668_cov_46.038557
9	vfdb	URMC_9	URINE	Outpatient	ST38	D	yagW/ecpD	11	151668	46.0386	69097	70740	+	1-1644/1644	===============	0/0	100	99.21	NP_286007	(yagW/ecpD) polymerized tip adhesin of ECP fibers [ECP (VF0404)] [Escherichia coli O157:H7 str. EDL933]		NODE_11_length_151668_cov_46.038557
9	vfdb	URMC_9	URINE	Outpatient	ST38	D	yagV/ecpE	11	151668	46.0386	70664	71417	+	1-754/756	===============	0/0	99.74	96.95	NP_286006	(yagV/ecpE) E. coli common pilus chaperone EcpE [ECP (VF0404)] [Escherichia coli O157:H7 str. EDL933]		NODE_11_length_151668_cov_46.038557
9	vfdb	URMC_9	URINE	Outpatient	ST38	D	aslA	19	92228	54.6423	53131	54559	+	1-1428/1428	========/======	42369	100	97.13	AAG10151	(aslA) putative arylsulfatase [AslA (VF0238)] [Escherichia coli O18:K1:H7 str. RS218]		NODE_19_length_92228_cov_54.642262
9	vfdb	URMC_9	URINE	Outpatient	ST38	D	chuS	20	91393	49.9605	36717	37745	-	1-1029/1029	===============	0/0	100	96.4	NP_756169	(chuS) heme oxygenase ChuS [Chu (VF0227)] [Escherichia coli CFT073]		NODE_20_length_91393_cov_49.960467
9	vfdb	URMC_9	URINE	Outpatient	ST38	D	shuA	20	91393	49.9605	37794	39776	-	1-1983/1983	===============	0/0	100	98.54	YP_405019	(shuA) outer membrane heme/hemoglobin receptor ShuA [Shu (VF0256)] [Shigella dysenteriae Sd197]		NODE_20_length_91393_cov_49.960467
9	vfdb	URMC_9	URINE	Outpatient	ST38	D	shuT	20	91393	49.9605	40381	41373	+	1-993/993	===============	0/0	100	98.09	YP_405017	(shuT) periplasmic binding protein ShuT [Shu (VF0256)] [Shigella dysenteriae Sd197]		NODE_20_length_91393_cov_49.960467
9	vfdb	URMC_9	URINE	Outpatient	ST38	D	chuW	20	91393	49.9605	41393	42730	+	1-1338/1338	===============	0/0	100	96.79	NP_756176	(chuW) Putative oxygen independent coproporphyrinogen III oxidase [Chu (VF0227)] [Escherichia coli CFT073]		NODE_20_length_91393_cov_49.960467
9	vfdb	URMC_9	URINE	Outpatient	ST38	D	shuX	20	91393	49.9605	42743	43237	+	1-495/495	===============	0/0	100	96.36	YP_405016	(shuX) shu locus protein ShuX [Shu (VF0256)] [Shigella dysenteriae Sd197]		NODE_20_length_91393_cov_49.960467
9	vfdb	URMC_9	URINE	Outpatient	ST38	D	chuY	20	91393	49.9605	43237	43860	+	1-624/624	===============	0/0	100	96.47	NP_756178	(chuY) ChuY [Chu (VF0227)] [Escherichia coli CFT073]		NODE_20_length_91393_cov_49.960467
9	vfdb	URMC_9	URINE	Outpatient	ST38	D	chuU	20	91393	49.9605	43909	44901	+	1-993/993	===============	0/0	100	96.58	NP_756179	(chuU) heme permease protein ChuU [Chu (VF0227)] [Escherichia coli CFT073]		NODE_20_length_91393_cov_49.960467
9	vfdb	URMC_9	URINE	Outpatient	ST38	D	chuV	20	91393	49.9605	44868	45668	+	1-801/801	===============	0/0	100	98.25	NP_756180	(chuV) ATP-binding hydrophilic protein ChuV [Chu (VF0227)] [Escherichia coli CFT073]		NODE_20_length_91393_cov_49.960467
9	vfdb	URMC_9	URINE	Outpatient	ST38	D	entA	28	54320	43.2806	8005	8751	-	1-747/747	===============	0/0	100	97.32	NP_752614	(entA) 23-dihydro-23-dihydroxybenzoate dehydrogenase [Enterobactin (VF0228)] [Escherichia coli CFT073]		NODE_28_length_54320_cov_43.280571
9	vfdb	URMC_9	URINE	Outpatient	ST38	D	entB	28	54320	43.2806	8751	9608	-	1-858/858	===============	0/0	100	98.83	NP_752613	(entB) isochorismatase [Enterobactin (VF0228)] [Escherichia coli CFT073]		NODE_28_length_54320_cov_43.280571
9	vfdb	URMC_9	URINE	Outpatient	ST38	D	entE	28	54320	43.2806	9622	11232	-	1-1611/1611	===============	0/0	100	96.46	NP_752612	(entE) 23-dihydroxybenzoate-AMP ligase component of enterobactin synthase multienzyme complex [Enterobactin (VF0228)] [Escherichia coli CFT073]		NODE_28_length_54320_cov_43.280571
9	vfdb	URMC_9	URINE	Outpatient	ST38	D	entC	28	54320	43.2806	11242	12429	-	1-1188/1188	===============	0/0	100	97.31	NP_752611	(entC) isochorismate synthase 1 [Enterobactin (VF0228)] [Escherichia coli CFT073]		NODE_28_length_54320_cov_43.280571
9	vfdb	URMC_9	URINE	Outpatient	ST38	D	fepB	28	54320	43.2806	12606	13562	+	1-957/957	===============	0/0	100	97.7	NP_752610	(fepB) ferrienterobactin ABC transporter periplasmic binding protein [Enterobactin (VF0228)] [Escherichia coli CFT073]		NODE_28_length_54320_cov_43.280571
9	vfdb	URMC_9	URINE	Outpatient	ST38	D	entS	28	54320	43.2806	13566	14816	-	1-1251/1251	===============	0/0	100	95.68	NP_752609	(entS) enterobactin exporter iron-regulated [enterobactin (IA019)] [Escherichia coli CFT073]		NODE_28_length_54320_cov_43.280571
9	vfdb	URMC_9	URINE	Outpatient	ST38	D	fepD	28	54320	43.2806	14915	15931	+	1-1017/1017	===============	0/0	100	95.97	NP_752608	(fepD) ferrienterobactin ABC transporter permease [Enterobactin (VF0228)] [Escherichia coli CFT073]		NODE_28_length_54320_cov_43.280571
9	vfdb	URMC_9	URINE	Outpatient	ST38	D	fepC	28	54320	43.2806	16917	17732	+	1-816/816	===============	0/0	100	96.94	NP_752606	(fepC) ferrienterobactin ABC transporter ATPase [Enterobactin (VF0228)] [Escherichia coli CFT073]		NODE_28_length_54320_cov_43.280571
9	vfdb	URMC_9	URINE	Outpatient	ST38	D	entF	28	54320	43.2806	19106	22959	-	1-3854/3882	===============	0/0	99.28	95.46	NP_752604	(entF) enterobactin synthase multienzyme complex component ATP-dependent [Enterobactin (VF0228)] [Escherichia coli CFT073]		NODE_28_length_54320_cov_43.280571
9	vfdb	URMC_9	URINE	Outpatient	ST38	D	fes	28	54320	43.2806	23177	24379	-	1-1203/1203	===============	0/0	100	96.59	NP_752602	(fes) enterobactin/ferric enterobactin esterase [enterobactin (IA019)] [Escherichia coli CFT073]		NODE_28_length_54320_cov_43.280571
9	vfdb	URMC_9	URINE	Outpatient	ST38	D	fepA	28	54320	43.2806	24622	26862	+	1-2241/2241	===============	0/0	100	96.88	NP_752600	(fepA) ferrienterobactin outer membrane transporter [Enterobactin (VF0228)] [Escherichia coli CFT073]		NODE_28_length_54320_cov_43.280571
9	vfdb	URMC_9	URINE	Outpatient	ST38	D	espY3	29	52900	46.807	31349	32920	+	1-1572/1572	===============	0/0	100	95.48	NP_286160	(espY3) Type III secretion system effector EspY3 [LEE encoded T3SS (SS020)] [Escherichia coli O157:H7 str. EDL933]		NODE_29_length_52900_cov_46.807004
9	vfdb	URMC_9	URINE	Outpatient	ST38	D	espL1	2	408264	41.9365	101553	103451	-	1-1899/1899	===============	0/0	100	96.31	NP_288154	(espL1) Type III secretion system effector espL1 [LEE encoded T3SS (SS020)] [Escherichia coli O157:H7 str. EDL933]		NODE_2_length_408264_cov_41.936458
9	vfdb	URMC_9	URINE	Outpatient	ST38	D	papX	36	27582	61.2989	9859	10410	-	1-552/552	===============	0/0	100	97.46	NP_755457	(papX) PapX protein regulates flagellum synthesis to repress motility [P fimbriae (CVF425)] [Escherichia coli CFT073]		NODE_36_length_27582_cov_61.298926
9	vfdb	URMC_9	URINE	Outpatient	ST38	D	kpsD	3	397481	49.8332	59625	61301	+	1-1677/1677	===============	0/0	100	98.27	AAA21682	(kpsD) KpsD [K1 capsule (VF0239)] [Escherichia coli O18:K1:H7 str. RS218]		NODE_3_length_397481_cov_49.833159
9	vfdb	URMC_9	URINE	Outpatient	ST38	D	gspK	3	397481	49.8332	77734	78711	-	1-978/978	===============	0/0	100	96.63	YP_404607	(gspK) general secretion pathway protein K [T2SS (VF0333)] [Shigella dysenteriae Sd197]		NODE_3_length_397481_cov_49.833159
9	vfdb	URMC_9	URINE	Outpatient	ST38	D	gspG	3	397481	49.8332	80245	80700	-	1-456/456	===============	0/0	100	96.05	YP_404603	(gspG) general secretion pathway protein G [T2SS (VF0333)] [Shigella dysenteriae Sd197]		NODE_3_length_397481_cov_49.833159
9	vfdb	URMC_9	URINE	Outpatient	ST38	D	gspD	3	397481	49.8332	83433	85283	-	1-1836/1836	========/======	42383	100	96.06	YP_404600	(gspD) general secretion pathway protein D [T2SS (VF0333)] [Shigella dysenteriae Sd197]		NODE_3_length_397481_cov_49.833159
9	vfdb	URMC_9	URINE	Outpatient	ST38	D	gspC	3	397481	49.8332	85523	86353	-	1-831/831	===============	0/0	100	95.19	YP_404599	(gspC) general secretion pathway protein C [T2SS (VF0333)] [Shigella dysenteriae Sd197]		NODE_3_length_397481_cov_49.833159
9	vfdb	URMC_9	URINE	Outpatient	ST38	D	fimH	4	308364	50.1124	8841	9011	+	742-912/912	............===	0/0	18.75	99.42	NP_757248	(fimH) FimH protein precursor [Type 1 fimbriae (VF0221)] [Escherichia coli CFT073]		NODE_4_length_308364_cov_50.112362
9	vfdb	URMC_9	URINE	Outpatient	ST38	D	espX1	4	308364	50.1124	105411	106832	-	1-1422/1422	===============	0/0	100	95.99	NP_285716	(espX1) Type III secretion system effector EspX1 [LEE encoded T3SS (SS020)] [Escherichia coli O157:H7 str. EDL933]		NODE_4_length_308364_cov_50.112362
9	vfdb	URMC_9	URINE	Outpatient	ST38	D	espY1	4	308364	50.1124	145519	146267	+	1-753/753	========/======	42403	99.47	95.75	NP_285753	(espY1) Type III secretion system effector EspY1 [LEE encoded T3SS (SS020)] [Escherichia coli O157:H7 str. EDL933]		NODE_4_length_308364_cov_50.112362
9	vfdb	URMC_9	URINE	Outpatient	ST38	D	espX5	5	261222	52.0085	187289	188581	+	1-1293/1293	===============	0/0	100	95.9	NP_290699	(espX5) Type III secretion system effector EspX5 [LEE encoded T3SS (SS020)] [Escherichia coli O157:H7 str. EDL933]		NODE_5_length_261222_cov_52.008533
9	vfdb	URMC_9	URINE	Outpatient	ST38	D	espX4	5	261222	52.0085	218077	219657	-	1-1581/1581	===============	0/0	100	95.89	NP_290672	(espX4) Type III secretion system effector EspX4 [LEE encoded T3SS (SS020)] [Escherichia coli O157:H7 str. EDL933]		NODE_5_length_261222_cov_52.008533
9	vfdb	URMC_9	URINE	Outpatient	ST38	D	espL4	5	261222	52.0085	251939	254125	+	1-2187/2187	===============	0/0	100	97.44	NP_290644	(espL4) Type III secretion system effector EspL4 [LEE encoded T3SS (SS020)] [Escherichia coli O157:H7 str. EDL933]		NODE_5_length_261222_cov_52.008533
9	vfdb	URMC_9	URINE	Outpatient	ST38	D	ompA	6	250480	43.5178	157529	158581	+	1-1041/1041	========/======	42380	100	95.25	AAF37887	(ompA) outer membrane protein A [OmpA (VF0236)] [Escherichia coli O18:K1:H7 str. RS218]		NODE_6_length_250480_cov_43.517789
9	vfdb	URMC_9	URINE	Outpatient	ST38	D	ybtS	7	190850	39.5626	138233	139537	-	1-1305/1305	===============	0/0	100	99.77	NP_405477	(ybtS) salicylate synthase Irp9 [Yersiniabactin (VF0136)] [Yersinia pestis CO92]		NODE_7_length_190850_cov_39.562575
9	vfdb	URMC_9	URINE	Outpatient	ST38	D	ybtX	7	190850	39.5626	139565	140845	-	1-1281/1281	===============	0/0	100	99.61	NP_405476	(ybtX) putative signal transducer [Yersiniabactin (VF0136)] [Yersinia pestis CO92]		NODE_7_length_190850_cov_39.562575
9	vfdb	URMC_9	URINE	Outpatient	ST38	D	ybtQ	7	190850	39.5626	140838	142640	-	1-1803/1803	===============	0/0	100	99.78	NP_405475	(ybtQ) inner membrane ABC-transporter YbtQ [Yersiniabactin (VF0136)] [Yersinia pestis CO92]		NODE_7_length_190850_cov_39.562575
9	vfdb	URMC_9	URINE	Outpatient	ST38	D	ybtP	7	190850	39.5626	142627	144429	-	1-1803/1803	===============	0/0	100	99.72	NP_405474	(ybtP) lipoprotein inner membrane ABC-transporter [Yersiniabactin (VF0136)] [Yersinia pestis CO92]		NODE_7_length_190850_cov_39.562575
9	vfdb	URMC_9	URINE	Outpatient	ST38	D	ybtA	7	190850	39.5626	144596	145555	+	1-960/960	===============	0/0	100	99.38	NP_405473	(ybtA) transcriptional regulator YbtA [Yersiniabactin (VF0136)] [Yersinia pestis CO92]		NODE_7_length_190850_cov_39.562575
9	vfdb	URMC_9	URINE	Outpatient	ST38	D	irp2	7	190850	39.5626	145747	151854	+	1-6108/6108	===============	0/0	100	99.49	NP_405472	(irp2) yersiniabactin biosynthetic protein Irp2 [Yersiniabactin (VF0136)] [Yersinia pestis CO92]		NODE_7_length_190850_cov_39.562575
9	vfdb	URMC_9	URINE	Outpatient	ST38	D	irp1	7	190850	39.5626	151942	161433	+	1-9492/9492	===============	0/0	100	99.69	NP_405471	(irp1) yersiniabactin biosynthetic protein Irp1 [Yersiniabactin (VF0136)] [Yersinia pestis CO92]		NODE_7_length_190850_cov_39.562575
9	vfdb	URMC_9	URINE	Outpatient	ST38	D	ybtU	7	190850	39.5626	161430	162530	+	1-1101/1101	===============	0/0	100	99.64	NP_405470	(ybtU) yersiniabactin biosynthetic protein YbtU [Yersiniabactin (VF0136)] [Yersinia pestis CO92]		NODE_7_length_190850_cov_39.562575
9	vfdb	URMC_9	URINE	Outpatient	ST38	D	ybtT	7	190850	39.5626	162527	163330	+	1-804/804	===============	0/0	100	99.63	NP_405469	(ybtT) yersiniabactin biosynthetic protein YbtT [Yersiniabactin (VF0136)] [Yersinia pestis CO92]		NODE_7_length_190850_cov_39.562575
9	vfdb	URMC_9	URINE	Outpatient	ST38	D	ybtE	7	190850	39.5626	163334	164911	+	1-1578/1578	===============	0/0	100	99.87	NP_405468	(ybtE) yersiniabactin siderophore biosynthetic protein [Yersiniabactin (VF0136)] [Yersinia pestis CO92]		NODE_7_length_190850_cov_39.562575
9	vfdb	URMC_9	URINE	Outpatient	ST38	D	fyuA	7	190850	39.5626	165042	167063	+	1-2022/2022	===============	0/0	100	99.95	NP_405467	(fyuA) pesticin/yersiniabactin receptor protein [Yersiniabactin (VF0136)] [Yersinia pestis CO92]		NODE_7_length_190850_cov_39.562575
9	vfdb	URMC_9	URINE	Outpatient	ST38	D	afaF-III	9	171024	44.8577	4289	4546	-	1-258/258	===============	0/0	100	96.12	CAA54112	(afaF-III) AfaF-III [Afimbrial adhesin AFA-III (AI012)] [Escherichia coli str. A30]		NODE_9_length_171024_cov_44.857715
9	vfdb	URMC_9	URINE	Outpatient	ST38	D	draA	9	171024	44.8577	5348	5653	+	1-306/306	===============	0/0	100	100	AAK16475	(draA) cytoplamic protein DraA [Dr adhesins (VF0223)] [Escherichia coli O75:K5:H- str. IH11128]		NODE_9_length_171024_cov_44.857715
9	vfdb	URMC_9	URINE	Outpatient	ST38	D	draB	9	171024	44.8577	5879	6623	+	1-744/744	========/======	42369	100	98.79	AAK16476	(draB) chaperone protein DraB [Dr adhesins (VF0223)] [Escherichia coli O75:K5:H- str. IH11128]		NODE_9_length_171024_cov_44.857715
9	vfdb	URMC_9	URINE	Outpatient	ST38	D	draC	9	171024	44.8577	6716	9298	+	1-2580/2580	========/======	42402	100	98.95	AAK16477	(draC) usher protein DraC [Dr adhesins (VF0223)] [Escherichia coli O75:K5:H- str. IH11128]		NODE_9_length_171024_cov_44.857715
9	vfdb	URMC_9	URINE	Outpatient	ST38	D	draP	9	171024	44.8577	10136	10309	+	1-174/174	===============	0/0	100	98.28	AAK16479	(draP) DraP [Dr adhesins (VF0223)] [Escherichia coli O75:K5:H- str. IH11128]		NODE_9_length_171024_cov_44.857715
10	plasmidfinder	URMC_10	URINE	Inpatient	ST131	B2	IncFIA_1	15	137651	27.475	7140	7527	-	1-388/388	===============	0/0	100	99.74	AP001918	IncFIA_1__AP001918		NODE_15_length_137651_cov_27.474957
10	plasmidfinder	URMC_10	URINE	Inpatient	ST131	B2	IncFII_1	27	44631	57.1028	4517	4777	+	1-261/261	===============	0/0	100	100	AY458016	IncFII_1__AY458016		NODE_27_length_44631_cov_57.102800
10	plasmidfinder	URMC_10	URINE	Inpatient	ST131	B2	IncN2_1	34	33714	75.2291	32696	33172	+	1-477/477	===============	0/0	100	99.37	JF785549	IncN2_1__JF785549		NODE_34_length_33714_cov_75.229136
10	plasmidfinder	URMC_10	URINE	Inpatient	ST131	B2	IncFIB(pB171)_1_pB171	38	26067	45.1531	16221	16863	-	1-643/643	===============	0/0	100	99.38	AB024946	IncFIB(pB171)_1_pB171_AB024946		NODE_38_length_26067_cov_45.153084
10	resfinder	URMC_10	URINE	Inpatient	ST131	B2	blaTEM-1B_1	46	13130	46.9226	355	1215	+	1-861/861	===============	0/0	100	100	AY458016	blaTEM-1B	Amoxicillin;Ampicillin;Cephalothin;Piperacillin;Ticarcillin	NODE_46_length_13130_cov_46.922633
10	resfinder	URMC_10	URINE	Inpatient	ST131	B2	sul2_2	46	13130	46.9226	2718	3533	+	1-816/816	===============	0/0	100	100	AY034138	sul2	Sulfamethoxazole	NODE_46_length_13130_cov_46.922633
10	resfinder	URMC_10	URINE	Inpatient	ST131	B2	aph(3'')-Ib_5	46	13130	46.9226	3594	4397	+	1-804/804	===============	0/0	100	100	AF321551	aph(3'')-Ib	Streptomycin	NODE_46_length_13130_cov_46.922633
10	resfinder	URMC_10	URINE	Inpatient	ST131	B2	aph(6)-Id_1	46	13130	46.9226	4397	5233	+	1-837/837	===============	0/0	100	99.88	M28829	aph(6)-Id	Streptomycin	NODE_46_length_13130_cov_46.922633
10	resfinder	URMC_10	URINE	Inpatient	ST131	B2	tet(B)_2	65	4003	45.2007	1695	2900	+	1-1206/1206	===============	0/0	100	100	AF326777	tet(B)	Doxycycline;Tetracycline;Minocycline	NODE_65_length_4003_cov_45.200722
10	resfinder	URMC_10	URINE	Inpatient	ST131	B2	blaCTX-M-15_1	66	3900	54.6965	262	1137	+	1-876/876	===============	0/0	100	100	AY044436	blaCTX-M-15	Amoxicillin;Ampicillin;Aztreonam;Cefepime;Cefotaxime;Ceftazidime;Ceftriaxone;Piperacillin;Ticarcillin	NODE_66_length_3900_cov_54.696528
10	resfinder	URMC_10	URINE	Inpatient	ST131	B2	mdf(A)_1	6	220263	23.1995	154817	156049	+	1-1233/1233	===============	0/0	100	97.81	Y08743	mdf(A)		NODE_6_length_220263_cov_23.199549
10	resfinder	URMC_10	URINE	Inpatient	ST131	B2	dfrA8_1	77	1429	45.6037	752	1261	-	1-510/510	===============	0/0	100	100	U10186	dfrA8	Trimethoprim	NODE_77_length_1429_cov_45.603687
10	vfdb	URMC_10	URINE	Inpatient	ST131	B2	papX	11	166996	25.2237	166062	166613	-	1-552/552	===============	0/0	100	97.64	NP_755457	(papX) PapX protein regulates flagellum synthesis to repress motility [P fimbriae (CVF425)] [Escherichia coli CFT073]		NODE_11_length_166996_cov_25.223654
10	vfdb	URMC_10	URINE	Inpatient	ST131	B2	fdeC	18	128121	22.786	70936	75183	-	1-4251/4251	========/======	42371	99.93	97.41	YP_002390132	(fdeC) adhesin FdeC [FdeC (VF0506)] [Escherichia coli O45:K1:H7 str. S88]		NODE_18_length_128121_cov_22.785967
10	vfdb	URMC_10	URINE	Inpatient	ST131	B2	ykgK/ecpR	18	128121	22.786	84436	85026	+	1-591/591	===============	0/0	100	99.49	NP_286011	(ykgK/ecpR) regulator protein EcpR [ECP (VF0404)] [Escherichia coli O157:H7 str. EDL933]		NODE_18_length_128121_cov_22.785967
10	vfdb	URMC_10	URINE	Inpatient	ST131	B2	yagZ/ecpA	18	128121	22.786	85101	85688	+	1-588/588	===============	0/0	100	98.47	NP_286010	(yagZ/ecpA) E. coli common pilus structural subunit EcpA [ECP (VF0404)] [Escherichia coli O157:H7 str. EDL933]		NODE_18_length_128121_cov_22.785967
10	vfdb	URMC_10	URINE	Inpatient	ST131	B2	yagY/ecpB	18	128121	22.786	85745	86413	+	1-669/669	===============	0/0	100	98.06	NP_286009	(yagY/ecpB) E. coli common pilus chaperone EcpB [ECP (VF0404)] [Escherichia coli O157:H7 str. EDL933]		NODE_18_length_128121_cov_22.785967
10	vfdb	URMC_10	URINE	Inpatient	ST131	B2	yagX/ecpC	18	128121	22.786	86439	88964	+	1-2526/2526	===============	0/0	100	97.62	NP_286008	(yagX/ecpC) E. coli common pilus usher EcpC [ECP (VF0404)] [Escherichia coli O157:H7 str. EDL933]		NODE_18_length_128121_cov_22.785967
10	vfdb	URMC_10	URINE	Inpatient	ST131	B2	yagW/ecpD	18	128121	22.786	88954	90597	+	1-1644/1644	===============	0/0	100	99.21	NP_286007	(yagW/ecpD) polymerized tip adhesin of ECP fibers [ECP (VF0404)] [Escherichia coli O157:H7 str. EDL933]		NODE_18_length_128121_cov_22.785967
10	vfdb	URMC_10	URINE	Inpatient	ST131	B2	yagV/ecpE	18	128121	22.786	90521	91274	+	1-754/756	===============	0/0	99.74	98.01	NP_286006	(yagV/ecpE) E. coli common pilus chaperone EcpE [ECP (VF0404)] [Escherichia coli O157:H7 str. EDL933]		NODE_18_length_128121_cov_22.785967
10	vfdb	URMC_10	URINE	Inpatient	ST131	B2	entD	19	125777	23.9506	11322	11983	-	1-662/771	=============..	0/0	85.86	96.68	NP_752599	(entD) phosphopantetheinyl transferase component of enterobactin synthase multienzyme complex [Enterobactin (VF0228)] [Escherichia coli CFT073]		NODE_19_length_125777_cov_23.950633
10	vfdb	URMC_10	URINE	Inpatient	ST131	B2	fepA	19	125777	23.9506	12008	14248	-	1-2241/2241	===============	0/0	100	98.93	NP_752600	(fepA) ferrienterobactin outer membrane transporter [Enterobactin (VF0228)] [Escherichia coli CFT073]		NODE_19_length_125777_cov_23.950633
10	vfdb	URMC_10	URINE	Inpatient	ST131	B2	fes	19	125777	23.9506	14491	15693	+	1-1203/1203	===============	0/0	100	99	NP_752602	(fes) enterobactin/ferric enterobactin esterase [enterobactin (IA019)] [Escherichia coli CFT073]		NODE_19_length_125777_cov_23.950633
10	vfdb	URMC_10	URINE	Inpatient	ST131	B2	entF	19	125777	23.9506	15911	19792	+	1-3882/3882	===============	0/0	100	98.2	NP_752604	(entF) enterobactin synthase multienzyme complex component ATP-dependent [Enterobactin (VF0228)] [Escherichia coli CFT073]		NODE_19_length_125777_cov_23.950633
10	vfdb	URMC_10	URINE	Inpatient	ST131	B2	fepC	19	125777	23.9506	21169	21984	-	1-816/816	===============	0/0	100	99.14	NP_752606	(fepC) ferrienterobactin ABC transporter ATPase [Enterobactin (VF0228)] [Escherichia coli CFT073]		NODE_19_length_125777_cov_23.950633
10	vfdb	URMC_10	URINE	Inpatient	ST131	B2	fepG	19	125777	23.9506	21981	22973	-	1-993/993	===============	0/0	100	97.89	NP_752607	(fepG) iron-enterobactin ABC transporter permease [Enterobactin (VF0228)] [Escherichia coli CFT073]		NODE_19_length_125777_cov_23.950633
10	vfdb	URMC_10	URINE	Inpatient	ST131	B2	fepD	19	125777	23.9506	22970	23986	-	1-1017/1017	===============	0/0	100	97.84	NP_752608	(fepD) ferrienterobactin ABC transporter permease [Enterobactin (VF0228)] [Escherichia coli CFT073]		NODE_19_length_125777_cov_23.950633
10	vfdb	URMC_10	URINE	Inpatient	ST131	B2	entS	19	125777	23.9506	24085	25335	+	1-1251/1251	===============	0/0	100	97.44	NP_752609	(entS) enterobactin exporter iron-regulated [enterobactin (IA019)] [Escherichia coli CFT073]		NODE_19_length_125777_cov_23.950633
10	vfdb	URMC_10	URINE	Inpatient	ST131	B2	fepB	19	125777	23.9506	25339	26295	-	1-957/957	===============	0/0	100	98.43	NP_752610	(fepB) ferrienterobactin ABC transporter periplasmic binding protein [Enterobactin (VF0228)] [Escherichia coli CFT073]		NODE_19_length_125777_cov_23.950633
10	vfdb	URMC_10	URINE	Inpatient	ST131	B2	entC	19	125777	23.9506	26472	27659	+	1-1188/1188	===============	0/0	100	98.74	NP_752611	(entC) isochorismate synthase 1 [Enterobactin (VF0228)] [Escherichia coli CFT073]		NODE_19_length_125777_cov_23.950633
10	vfdb	URMC_10	URINE	Inpatient	ST131	B2	entE	19	125777	23.9506	27669	29279	+	1-1611/1611	===============	0/0	100	98.88	NP_752612	(entE) 23-dihydroxybenzoate-AMP ligase component of enterobactin synthase multienzyme complex [Enterobactin (VF0228)] [Escherichia coli CFT073]		NODE_19_length_125777_cov_23.950633
10	vfdb	URMC_10	URINE	Inpatient	ST131	B2	entB	19	125777	23.9506	29293	30150	+	1-858/858	===============	0/0	100	99.42	NP_752613	(entB) isochorismatase [Enterobactin (VF0228)] [Escherichia coli CFT073]		NODE_19_length_125777_cov_23.950633
10	vfdb	URMC_10	URINE	Inpatient	ST131	B2	entA	19	125777	23.9506	30150	30896	+	1-747/747	===============	0/0	100	98.13	NP_752614	(entA) 23-dihydro-23-dihydroxybenzoate dehydrogenase [Enterobactin (VF0228)] [Escherichia coli CFT073]		NODE_19_length_125777_cov_23.950633
10	vfdb	URMC_10	URINE	Inpatient	ST131	B2	aslA	21	109361	24.204	36935	38363	-	1-1428/1428	========/======	42369	100	98.18	AAG10151	(aslA) putative arylsulfatase [AslA (VF0238)] [Escherichia coli O18:K1:H7 str. RS218]		NODE_21_length_109361_cov_24.204030
10	vfdb	URMC_10	URINE	Inpatient	ST131	B2	kpsM	22	106614	23.1781	3570	4346	-	1-777/777	===============	0/0	100	95.37	AAA24046	(kpsM) KpsM [K1 capsule (VF0239)] [Escherichia coli O18:K1:H7 str. RS218]		NODE_22_length_106614_cov_23.178144
10	vfdb	URMC_10	URINE	Inpatient	ST131	B2	gspK	22	106614	23.1781	7258	8235	-	1-978/978	===============	0/0	100	96.52	YP_404607	(gspK) general secretion pathway protein K [T2SS (VF0333)] [Shigella dysenteriae Sd197]		NODE_22_length_106614_cov_23.178144
10	vfdb	URMC_10	URINE	Inpatient	ST131	B2	gspG	22	106614	23.1781	9769	10224	-	1-456/456	===============	0/0	100	96.27	YP_404603	(gspG) general secretion pathway protein G [T2SS (VF0333)] [Shigella dysenteriae Sd197]		NODE_22_length_106614_cov_23.178144
10	vfdb	URMC_10	URINE	Inpatient	ST131	B2	gspD	22	106614	23.1781	12957	14807	-	1-1836/1836	========/======	42383	100	96.06	YP_404600	(gspD) general secretion pathway protein D [T2SS (VF0333)] [Shigella dysenteriae Sd197]		NODE_22_length_106614_cov_23.178144
10	vfdb	URMC_10	URINE	Inpatient	ST131	B2	fyuA	24	90709	21.5148	57451	59472	-	1-2022/2022	===============	0/0	100	99.8	NP_405467	(fyuA) pesticin/yersiniabactin receptor protein [Yersiniabactin (VF0136)] [Yersinia pestis CO92]		NODE_24_length_90709_cov_21.514848
10	vfdb	URMC_10	URINE	Inpatient	ST131	B2	ybtE	24	90709	21.5148	59603	61180	-	1-1578/1578	===============	0/0	100	99.81	NP_405468	(ybtE) yersiniabactin siderophore biosynthetic protein [Yersiniabactin (VF0136)] [Yersinia pestis CO92]		NODE_24_length_90709_cov_21.514848
10	vfdb	URMC_10	URINE	Inpatient	ST131	B2	ybtT	24	90709	21.5148	61184	61987	-	1-804/804	===============	0/0	100	99.63	NP_405469	(ybtT) yersiniabactin biosynthetic protein YbtT [Yersiniabactin (VF0136)] [Yersinia pestis CO92]		NODE_24_length_90709_cov_21.514848
10	vfdb	URMC_10	URINE	Inpatient	ST131	B2	ybtU	24	90709	21.5148	61984	63084	-	1-1101/1101	===============	0/0	100	99.73	NP_405470	(ybtU) yersiniabactin biosynthetic protein YbtU [Yersiniabactin (VF0136)] [Yersinia pestis CO92]		NODE_24_length_90709_cov_21.514848
10	vfdb	URMC_10	URINE	Inpatient	ST131	B2	irp1	24	90709	21.5148	63081	72572	-	1-9492/9492	===============	0/0	100	99.76	NP_405471	(irp1) yersiniabactin biosynthetic protein Irp1 [Yersiniabactin (VF0136)] [Yersinia pestis CO92]		NODE_24_length_90709_cov_21.514848
10	vfdb	URMC_10	URINE	Inpatient	ST131	B2	irp2	24	90709	21.5148	72660	78767	-	1-6108/6108	===============	0/0	100	99.46	NP_405472	(irp2) yersiniabactin biosynthetic protein Irp2 [Yersiniabactin (VF0136)] [Yersinia pestis CO92]		NODE_24_length_90709_cov_21.514848
10	vfdb	URMC_10	URINE	Inpatient	ST131	B2	ybtA	24	90709	21.5148	78958	79917	-	1-960/960	===============	0/0	100	99.27	NP_405473	(ybtA) transcriptional regulator YbtA [Yersiniabactin (VF0136)] [Yersinia pestis CO92]		NODE_24_length_90709_cov_21.514848
10	vfdb	URMC_10	URINE	Inpatient	ST131	B2	ybtP	24	90709	21.5148	80084	81886	+	1-1803/1803	===============	0/0	100	99.61	NP_405474	(ybtP) lipoprotein inner membrane ABC-transporter [Yersiniabactin (VF0136)] [Yersinia pestis CO92]		NODE_24_length_90709_cov_21.514848
10	vfdb	URMC_10	URINE	Inpatient	ST131	B2	ybtQ	24	90709	21.5148	81873	83675	+	1-1803/1803	===============	0/0	100	99.56	NP_405475	(ybtQ) inner membrane ABC-transporter YbtQ [Yersiniabactin (VF0136)] [Yersinia pestis CO92]		NODE_24_length_90709_cov_21.514848
10	vfdb	URMC_10	URINE	Inpatient	ST131	B2	ybtX	24	90709	21.5148	83668	84948	+	1-1281/1281	===============	0/0	100	99.69	NP_405476	(ybtX) putative signal transducer [Yersiniabactin (VF0136)] [Yersinia pestis CO92]		NODE_24_length_90709_cov_21.514848
10	vfdb	URMC_10	URINE	Inpatient	ST131	B2	ybtS	24	90709	21.5148	84976	86280	+	1-1305/1305	===============	0/0	100	99.85	NP_405477	(ybtS) salicylate synthase Irp9 [Yersiniabactin (VF0136)] [Yersinia pestis CO92]		NODE_24_length_90709_cov_21.514848
10	vfdb	URMC_10	URINE	Inpatient	ST131	B2	kpsD	29	39651	24.4542	33869	35545	+	1-1677/1677	===============	0/0	100	98.33	AAA21682	(kpsD) KpsD [K1 capsule (VF0239)] [Escherichia coli O18:K1:H7 str. RS218]		NODE_29_length_39651_cov_24.454180
10	vfdb	URMC_10	URINE	Inpatient	ST131	B2	fimH	2	340967	24.1833	324181	325092	-	1-912/912	===============	0/0	100	97.48	NP_757248	(fimH) FimH protein precursor [Type 1 fimbriae (VF0221)] [Escherichia coli CFT073]		NODE_2_length_340967_cov_24.183268
10	vfdb	URMC_10	URINE	Inpatient	ST131	B2	fimG	2	340967	24.1833	325103	325606	-	1-504/504	===============	0/0	100	98.21	NP_757247	(fimG) FimG protein precursor [Type 1 fimbriae (VF0221)] [Escherichia coli CFT073]		NODE_2_length_340967_cov_24.183268
10	vfdb	URMC_10	URINE	Inpatient	ST131	B2	fimF	2	340967	24.1833	325619	326152	-	1-534/534	===============	0/0	100	96.63	NP_757245	(fimF) FimF protein precursor [Type 1 fimbriae (VF0221)] [Escherichia coli CFT073]		NODE_2_length_340967_cov_24.183268
10	vfdb	URMC_10	URINE	Inpatient	ST131	B2	fimD	2	340967	24.1833	326159	328795	-	1-2637/2637	===============	0/0	100	98.52	NP_757244	(fimD) Outer membrane usher protein fimD precursor [Type 1 fimbriae (VF0221)] [Escherichia coli CFT073]		NODE_2_length_340967_cov_24.183268
10	vfdb	URMC_10	URINE	Inpatient	ST131	B2	fimC	2	340967	24.1833	328862	329587	-	1-726/726	===============	0/0	100	98.9	NP_757243	(fimC) Chaperone protein fimC precursor [Type 1 fimbriae (VF0221)] [Escherichia coli CFT073]		NODE_2_length_340967_cov_24.183268
10	vfdb	URMC_10	URINE	Inpatient	ST131	B2	fimI	2	340967	24.1833	329624	330163	-	1-540/540	===============	0/0	100	98.52	NP_757242	(fimI) Fimbrin-like protein fimI precursor [Type 1 fimbriae (VF0221)] [Escherichia coli CFT073]		NODE_2_length_340967_cov_24.183268
10	vfdb	URMC_10	URINE	Inpatient	ST131	B2	fimE	2	340967	24.1833	331255	331851	-	1-597/597	===============	0/0	100	98.83	NP_757240	(fimE) Type 1 fimbriae Regulatory protein fimE [Type 1 fimbriae (VF0221)] [Escherichia coli CFT073]		NODE_2_length_340967_cov_24.183268
10	vfdb	URMC_10	URINE	Inpatient	ST131	B2	fimB	2	340967	24.1833	332329	332736	-	196-603/603	....===========	0/0	67.66	98.04	NP_757239	(fimB) Type 1 fimbriae Regulatory protein fimB [Type 1 fimbriae (VF0221)] [Escherichia coli CFT073]		NODE_2_length_340967_cov_24.183268
10	vfdb	URMC_10	URINE	Inpatient	ST131	B2	fimB	2	340967	24.1833	334622	334821	-	1-200/603	=====..........	0/0	33.17	97.5	NP_757239	(fimB) Type 1 fimbriae Regulatory protein fimB [Type 1 fimbriae (VF0221)] [Escherichia coli CFT073]		NODE_2_length_340967_cov_24.183268
10	vfdb	URMC_10	URINE	Inpatient	ST131	B2	sat	40	23709	23.9789	1890	5789	-	1-3900/3900	===============	0/0	100	99.56	NP_755494	(sat) Aecreted auto transpoter toxin [Sat (VF0231)] [Escherichia coli CFT073]		NODE_40_length_23709_cov_23.978882
10	vfdb	URMC_10	URINE	Inpatient	ST131	B2	iucD	40	23709	23.9789	8960	10281	-	1-1323/1338	========/======	42369	98.8	96.3	NP_755499	(iucD) L-lysine 6-monooxygenase IucD [Aerobactin (VF0229)] [Escherichia coli CFT073]		NODE_40_length_23709_cov_23.978882
10	vfdb	URMC_10	URINE	Inpatient	ST131	B2	iucC	40	23709	23.9789	10278	12020	-	1-1743/1743	===============	0/0	100	98.16	NP_755500	(iucC) aerobactin siderophore biosynthesis protein IucC [Aerobactin (VF0229)] [Escherichia coli CFT073]		NODE_40_length_23709_cov_23.978882
10	vfdb	URMC_10	URINE	Inpatient	ST131	B2	iucB	40	23709	23.9789	12020	12967	-	1-948/948	===============	0/0	100	99.79	NP_709455	(iucB) aerobactin synthesis protein IucB [Aerobactin (VF0123)] [Shigella flexneri 2a str. 301]		NODE_40_length_23709_cov_23.978882
10	vfdb	URMC_10	URINE	Inpatient	ST131	B2	iucA	40	23709	23.9789	12968	14749	-	1-1782/1782	===============	0/0	100	99.83	NP_709454	(iucA) aerobactin synthesis protein IucA [Aerobactin (VF0123)] [Shigella flexneri 2a str. 301]		NODE_40_length_23709_cov_23.978882
10	vfdb	URMC_10	URINE	Inpatient	ST131	B2	papB	40	23709	23.9789	22522	22835	+	1-315/315	========/======	42369	99.68	98.41		(papB) regulatory protein PapB [P fimbriae (VF0220)] [Escherichia coli CFT073]		NODE_40_length_23709_cov_23.978882
10	vfdb	URMC_10	URINE	Inpatient	ST131	B2	chuS	4	296165	23.2364	171177	172205	-	1-1029/1029	===============	0/0	100	99.03	NP_756169	(chuS) heme oxygenase ChuS [Chu (VF0227)] [Escherichia coli CFT073]		NODE_4_length_296165_cov_23.236385
10	vfdb	URMC_10	URINE	Inpatient	ST131	B2	chuA	4	296165	23.2364	172254	174200	-	1-1947/1947	===============	0/0	100	99.54	NP_756170	(chuA) Outer membrane heme/hemoglobin receptor ChuA [Chu (VF0227)] [Escherichia coli CFT073]		NODE_4_length_296165_cov_23.236385
10	vfdb	URMC_10	URINE	Inpatient	ST131	B2	chuT	4	296165	23.2364	174842	175834	+	1-993/993	===============	0/0	100	99.8	NP_756175	(chuT) periplasmic heme-binding protein ChuT [Chu (VF0227)] [Escherichia coli CFT073]		NODE_4_length_296165_cov_23.236385
10	vfdb	URMC_10	URINE	Inpatient	ST131	B2	chuW	4	296165	23.2364	175854	177191	+	1-1338/1338	===============	0/0	100	98.88	NP_756176	(chuW) Putative oxygen independent coproporphyrinogen III oxidase [Chu (VF0227)] [Escherichia coli CFT073]		NODE_4_length_296165_cov_23.236385
10	vfdb	URMC_10	URINE	Inpatient	ST131	B2	chuX	4	296165	23.2364	177204	177698	+	1-495/495	===============	0/0	100	100	NP_756177	(chuX) putative heme-binding protein ChuX [Chu (VF0227)] [Escherichia coli CFT073]		NODE_4_length_296165_cov_23.236385
10	vfdb	URMC_10	URINE	Inpatient	ST131	B2	chuY	4	296165	23.2364	177698	178321	+	1-624/624	===============	0/0	100	98.24	NP_756178	(chuY) ChuY [Chu (VF0227)] [Escherichia coli CFT073]		NODE_4_length_296165_cov_23.236385
10	vfdb	URMC_10	URINE	Inpatient	ST131	B2	chuU	4	296165	23.2364	178370	179362	+	1-993/993	===============	0/0	100	99.5	NP_756179	(chuU) heme permease protein ChuU [Chu (VF0227)] [Escherichia coli CFT073]		NODE_4_length_296165_cov_23.236385
10	vfdb	URMC_10	URINE	Inpatient	ST131	B2	chuV	4	296165	23.2364	179329	180129	+	1-801/801	===============	0/0	100	99.75	NP_756180	(chuV) ATP-binding hydrophilic protein ChuV [Chu (VF0227)] [Escherichia coli CFT073]		NODE_4_length_296165_cov_23.236385
10	vfdb	URMC_10	URINE	Inpatient	ST131	B2	ompA	7	195298	24.054	61917	62969	+	1-1041/1041	========/======	42380	100	95.82	AAF37887	(ompA) outer membrane protein A [OmpA (VF0236)] [Escherichia coli O18:K1:H7 str. RS218]		NODE_7_length_195298_cov_24.053963
12	plasmidfinder	URMC_12	URINE	Outpatient	ST1193	B2	IncI1_1_Alpha	25	28252	43.8378	12149	12290	-	1-142/142	===============	0/0	100	100	AP005147	IncI1_1_Alpha_AP005147		NODE_25_length_28252_cov_43.837760
12	plasmidfinder	URMC_12	URINE	Outpatient	ST1193	B2	IncFIA_1	26	21058	43.5552	6224	6611	-	1-388/388	===============	0/0	100	99.74	AP001918	IncFIA_1__AP001918		NODE_26_length_21058_cov_43.555205
12	plasmidfinder	URMC_12	URINE	Outpatient	ST1193	B2	IncFIB(AP001918)_1	29	16668	40.8363	1463	2144	+	1-682/682	===============	0/0	100	96.63	AP001918	IncFIB(AP001918)_1__AP001918		NODE_29_length_16668_cov_40.836286
12	plasmidfinder	URMC_12	URINE	Outpatient	ST1193	B2	Col156_1	34	10432	36.1851	3585	3726	+	13-154/154	.==============	0/0	92.21	98.59	NC_009781	Col156_1__NC_009781		NODE_34_length_10432_cov_36.185055
12	plasmidfinder	URMC_12	URINE	Outpatient	ST1193	B2	Col(BS512)_1	50	2228	686.09	1673	1905	+	1-233/233	===============	0/0	100	100	NC_010656	Col(BS512)_1__NC_010656		NODE_50_length_2228_cov_686.090433
12	plasmidfinder	URMC_12	URINE	Outpatient	ST1193	B2	Col(MG828)_1	52	1581	596.94	1	125	+	136-260/262	.......========	0/0	47.71	96	NC_008486	Col(MG828)_1__NC_008486		NODE_52_length_1581_cov_596.940165
12	plasmidfinder	URMC_12	URINE	Outpatient	ST1193	B2	Col(MG828)_1	52	1581	596.94	1320	1579	+	1-260/262	===============	0/0	99.24	95	NC_008486	Col(MG828)_1__NC_008486		NODE_52_length_1581_cov_596.940165
12	resfinder	URMC_12	URINE	Outpatient	ST1193	B2	mdf(A)_1	1	843665	28.0021	498029	499261	+	1-1233/1233	===============	0/0	100	97.89	Y08743	mdf(A)		NODE_1_length_843665_cov_28.002108
12	resfinder	URMC_12	URINE	Outpatient	ST1193	B2	blaCTX-M-15_1	25	28252	43.8378	2714	3589	+	1-876/876	===============	0/0	100	100	AY044436	blaCTX-M-15	Amoxicillin;Ampicillin;Aztreonam;Cefepime;Cefotaxime;Ceftazidime;Ceftriaxone;Piperacillin;Ticarcillin	NODE_25_length_28252_cov_43.837760
12	resfinder	URMC_12	URINE	Outpatient	ST1193	B2	mph(A)_2	35	10219	35.4439	196	1117	+	1-921/921	========/======	42369	100	99.67	U36578	mph(A)	Erythromycin;Azithromycin;Spiramycin;Telithromycin	NODE_35_length_10219_cov_35.443916
12	resfinder	URMC_12	URINE	Outpatient	ST1193	B2	sul1_5	35	10219	35.4439	6412	7278	-	1-867/867	===============	0/0	100	99.89	EU780013	sul1	Sulfamethoxazole	NODE_35_length_10219_cov_35.443916
12	resfinder	URMC_12	URINE	Outpatient	ST1193	B2	aadA5_1	35	10219	35.4439	7798	8586	-	1-789/789	===============	0/0	100	100	AF137361	aadA5	Streptomycin	NODE_35_length_10219_cov_35.443916
12	resfinder	URMC_12	URINE	Outpatient	ST1193	B2	dfrA17_1	35	10219	35.4439	8717	9190	-	1-474/474	===============	0/0	100	100	FJ460238	dfrA17	Trimethoprim	NODE_35_length_10219_cov_35.443916
12	resfinder	URMC_12	URINE	Outpatient	ST1193	B2	ant(3'')-Ia_1	35	10219	35.4439	9209	9375	-	1-174/972	===...../......	42435	17.18	95.98	X02340	ant(3'')-Ia	Streptomycin	NODE_35_length_10219_cov_35.443916
12	resfinder	URMC_12	URINE	Outpatient	ST1193	B2	tet(A)_6	40	6910	33.7666	1562	2808	-	1-1247/1275	===============	0/0	97.8	100	AF534183	tet(A)	Doxycycline;Tetracycline	NODE_40_length_6910_cov_33.766622
12	resfinder	URMC_12	URINE	Outpatient	ST1193	B2	aph(6)-Id_1	40	6910	33.7666	3787	4623	-	1-837/837	===============	0/0	100	99.88	M28829	aph(6)-Id	Streptomycin	NODE_40_length_6910_cov_33.766622
12	resfinder	URMC_12	URINE	Outpatient	ST1193	B2	aph(3'')-Ib_5	40	6910	33.7666	4623	5426	-	1-804/804	===============	0/0	100	100	AF321551	aph(3'')-Ib	Streptomycin	NODE_40_length_6910_cov_33.766622
12	resfinder	URMC_12	URINE	Outpatient	ST1193	B2	sul2_2	40	6910	33.7666	5487	6302	-	1-816/816	===============	0/0	100	100	AY034138	sul2	Sulfamethoxazole	NODE_40_length_6910_cov_33.766622
12	resfinder	URMC_12	URINE	Outpatient	ST1193	B2	aac(3)-IId_1	47	2725	59.383	244	1104	-	1-861/861	===============	0/0	100	99.88	EU022314	aac(3)-IId	Gentamicin;Tobramycin	NODE_47_length_2725_cov_59.382987
12	resfinder	URMC_12	URINE	Outpatient	ST1193	B2	blaTEM-1B_1	57	1244	81.3295	149	1009	-	1-861/861	===============	0/0	100	100	AY458016	blaTEM-1B	Amoxicillin;Ampicillin;Cephalothin;Piperacillin;Ticarcillin	NODE_57_length_1244_cov_81.329454
12	vfdb	URMC_12	URINE	Outpatient	ST1193	B2	fdeC	15	119206	26.0737	22933	27183	-	1-4251/4251	===============	0/0	100	99.62	YP_002390132	(fdeC) adhesin FdeC [FdeC (VF0506)] [Escherichia coli O45:K1:H7 str. S88]		NODE_15_length_119206_cov_26.073707
12	vfdb	URMC_12	URINE	Outpatient	ST1193	B2	ykgK/ecpR	15	119206	26.0737	36436	37026	+	1-591/591	===============	0/0	100	99.32	NP_286011	(ykgK/ecpR) regulator protein EcpR [ECP (VF0404)] [Escherichia coli O157:H7 str. EDL933]		NODE_15_length_119206_cov_26.073707
12	vfdb	URMC_12	URINE	Outpatient	ST1193	B2	yagZ/ecpA	15	119206	26.0737	37101	37688	+	1-588/588	===============	0/0	100	98.47	NP_286010	(yagZ/ecpA) E. coli common pilus structural subunit EcpA [ECP (VF0404)] [Escherichia coli O157:H7 str. EDL933]		NODE_15_length_119206_cov_26.073707
12	vfdb	URMC_12	URINE	Outpatient	ST1193	B2	yagY/ecpB	15	119206	26.0737	37745	38413	+	1-669/669	===============	0/0	100	98.06	NP_286009	(yagY/ecpB) E. coli common pilus chaperone EcpB [ECP (VF0404)] [Escherichia coli O157:H7 str. EDL933]		NODE_15_length_119206_cov_26.073707
12	vfdb	URMC_12	URINE	Outpatient	ST1193	B2	yagX/ecpC	15	119206	26.0737	38439	40964	+	1-2526/2526	===============	0/0	100	97.66	NP_286008	(yagX/ecpC) E. coli common pilus usher EcpC [ECP (VF0404)] [Escherichia coli O157:H7 str. EDL933]		NODE_15_length_119206_cov_26.073707
12	vfdb	URMC_12	URINE	Outpatient	ST1193	B2	yagW/ecpD	15	119206	26.0737	40954	42597	+	1-1644/1644	===============	0/0	100	99.15	NP_286007	(yagW/ecpD) polymerized tip adhesin of ECP fibers [ECP (VF0404)] [Escherichia coli O157:H7 str. EDL933]		NODE_15_length_119206_cov_26.073707
12	vfdb	URMC_12	URINE	Outpatient	ST1193	B2	yagV/ecpE	15	119206	26.0737	42521	43274	+	1-754/756	===============	0/0	99.74	98.41	NP_286006	(yagV/ecpE) E. coli common pilus chaperone EcpE [ECP (VF0404)] [Escherichia coli O157:H7 str. EDL933]		NODE_15_length_119206_cov_26.073707
12	vfdb	URMC_12	URINE	Outpatient	ST1193	B2	vat	15	119206	26.0737	46891	51021	+	1-4131/4131	===============	0/0	100	99.71	NP_752330	(vat) Haemoglobin protease [Tsh (VF0233)] [Escherichia coli CFT073]		NODE_15_length_119206_cov_26.073707
12	vfdb	URMC_12	URINE	Outpatient	ST1193	B2	aslA	17	113214	31.5186	74853	76281	+	1-1428/1428	========/======	42369	100	98.46	AAG10151	(aslA) putative arylsulfatase [AslA (VF0238)] [Escherichia coli O18:K1:H7 str. RS218]		NODE_17_length_113214_cov_31.518627
12	vfdb	URMC_12	URINE	Outpatient	ST1193	B2	fepA	1	843665	28.0021	246034	248274	-	1-2241/2241	===============	0/0	100	98.88	NP_752600	(fepA) ferrienterobactin outer membrane transporter [Enterobactin (VF0228)] [Escherichia coli CFT073]		NODE_1_length_843665_cov_28.002108
12	vfdb	URMC_12	URINE	Outpatient	ST1193	B2	fes	1	843665	28.0021	248517	249719	+	1-1203/1203	===============	0/0	100	99.83	NP_752602	(fes) enterobactin/ferric enterobactin esterase [enterobactin (IA019)] [Escherichia coli CFT073]		NODE_1_length_843665_cov_28.002108
12	vfdb	URMC_12	URINE	Outpatient	ST1193	B2	entF	1	843665	28.0021	249937	253790	+	1-3854/3882	===============	0/0	99.28	98.36	NP_752604	(entF) enterobactin synthase multienzyme complex component ATP-dependent [Enterobactin (VF0228)] [Escherichia coli CFT073]		NODE_1_length_843665_cov_28.002108
12	vfdb	URMC_12	URINE	Outpatient	ST1193	B2	fepC	1	843665	28.0021	255164	255979	-	1-816/816	===============	0/0	100	99.39	NP_752606	(fepC) ferrienterobactin ABC transporter ATPase [Enterobactin (VF0228)] [Escherichia coli CFT073]		NODE_1_length_843665_cov_28.002108
12	vfdb	URMC_12	URINE	Outpatient	ST1193	B2	fepG	1	843665	28.0021	255976	256968	-	1-993/993	===============	0/0	100	99.8	NP_752607	(fepG) iron-enterobactin ABC transporter permease [Enterobactin (VF0228)] [Escherichia coli CFT073]		NODE_1_length_843665_cov_28.002108
12	vfdb	URMC_12	URINE	Outpatient	ST1193	B2	fepD	1	843665	28.0021	256965	257981	-	1-1017/1017	===============	0/0	100	99.51	NP_752608	(fepD) ferrienterobactin ABC transporter permease [Enterobactin (VF0228)] [Escherichia coli CFT073]		NODE_1_length_843665_cov_28.002108
12	vfdb	URMC_12	URINE	Outpatient	ST1193	B2	entS	1	843665	28.0021	258080	259330	+	1-1251/1251	===============	0/0	100	98.8	NP_752609	(entS) enterobactin exporter iron-regulated [enterobactin (IA019)] [Escherichia coli CFT073]		NODE_1_length_843665_cov_28.002108
12	vfdb	URMC_12	URINE	Outpatient	ST1193	B2	fepB	1	843665	28.0021	259334	260290	-	1-957/957	===============	0/0	100	99.79	NP_752610	(fepB) ferrienterobactin ABC transporter periplasmic binding protein [Enterobactin (VF0228)] [Escherichia coli CFT073]		NODE_1_length_843665_cov_28.002108
12	vfdb	URMC_12	URINE	Outpatient	ST1193	B2	entC	1	843665	28.0021	260467	261654	+	1-1188/1188	===============	0/0	100	99.66	NP_752611	(entC) isochorismate synthase 1 [Enterobactin (VF0228)] [Escherichia coli CFT073]		NODE_1_length_843665_cov_28.002108
12	vfdb	URMC_12	URINE	Outpatient	ST1193	B2	entE	1	843665	28.0021	261664	263274	+	1-1611/1611	===============	0/0	100	99.07	NP_752612	(entE) 23-dihydroxybenzoate-AMP ligase component of enterobactin synthase multienzyme complex [Enterobactin (VF0228)] [Escherichia coli CFT073]		NODE_1_length_843665_cov_28.002108
12	vfdb	URMC_12	URINE	Outpatient	ST1193	B2	entB	1	843665	28.0021	263288	264145	+	1-858/858	===============	0/0	100	99.18	NP_752613	(entB) isochorismatase [Enterobactin (VF0228)] [Escherichia coli CFT073]		NODE_1_length_843665_cov_28.002108
12	vfdb	URMC_12	URINE	Outpatient	ST1193	B2	entA	1	843665	28.0021	264145	264891	+	1-747/747	===============	0/0	100	98.39	NP_752614	(entA) 23-dihydro-23-dihydroxybenzoate dehydrogenase [Enterobactin (VF0228)] [Escherichia coli CFT073]		NODE_1_length_843665_cov_28.002108
12	vfdb	URMC_12	URINE	Outpatient	ST1193	B2	ompA	1	843665	28.0021	656389	657429	-	1-1041/1041	===============	0/0	100	99.52	AAF37887	(ompA) outer membrane protein A [OmpA (VF0236)] [Escherichia coli O18:K1:H7 str. RS218]		NODE_1_length_843665_cov_28.002108
12	vfdb	URMC_12	URINE	Outpatient	ST1193	B2	ybtS	2	610895	28.0161	15280	16584	-	1-1305/1305	===============	0/0	100	99.77	NP_405477	(ybtS) salicylate synthase Irp9 [Yersiniabactin (VF0136)] [Yersinia pestis CO92]		NODE_2_length_610895_cov_28.016062
12	vfdb	URMC_12	URINE	Outpatient	ST1193	B2	ybtX	2	610895	28.0161	16612	17892	-	1-1281/1281	===============	0/0	100	99.61	NP_405476	(ybtX) putative signal transducer [Yersiniabactin (VF0136)] [Yersinia pestis CO92]		NODE_2_length_610895_cov_28.016062
12	vfdb	URMC_12	URINE	Outpatient	ST1193	B2	ybtQ	2	610895	28.0161	17885	19687	-	1-1803/1803	===============	0/0	100	99.78	NP_405475	(ybtQ) inner membrane ABC-transporter YbtQ [Yersiniabactin (VF0136)] [Yersinia pestis CO92]		NODE_2_length_610895_cov_28.016062
12	vfdb	URMC_12	URINE	Outpatient	ST1193	B2	ybtP	2	610895	28.0161	19674	21476	-	1-1803/1803	===============	0/0	100	99.61	NP_405474	(ybtP) lipoprotein inner membrane ABC-transporter [Yersiniabactin (VF0136)] [Yersinia pestis CO92]		NODE_2_length_610895_cov_28.016062
12	vfdb	URMC_12	URINE	Outpatient	ST1193	B2	ybtA	2	610895	28.0161	21643	22602	+	1-960/960	===============	0/0	100	99.48	NP_405473	(ybtA) transcriptional regulator YbtA [Yersiniabactin (VF0136)] [Yersinia pestis CO92]		NODE_2_length_610895_cov_28.016062
12	vfdb	URMC_12	URINE	Outpatient	ST1193	B2	irp2	2	610895	28.0161	22793	28897	+	1-6106/6108	========/======	42369	99.95	98.87	NP_405472	(irp2) yersiniabactin biosynthetic protein Irp2 [Yersiniabactin (VF0136)] [Yersinia pestis CO92]		NODE_2_length_610895_cov_28.016062
12	vfdb	URMC_12	URINE	Outpatient	ST1193	B2	irp1	2	610895	28.0161	28987	38478	+	1-9492/9492	===============	0/0	100	99.33	NP_405471	(irp1) yersiniabactin biosynthetic protein Irp1 [Yersiniabactin (VF0136)] [Yersinia pestis CO92]		NODE_2_length_610895_cov_28.016062
12	vfdb	URMC_12	URINE	Outpatient	ST1193	B2	ybtU	2	610895	28.0161	38475	39575	+	1-1101/1101	===============	0/0	100	99.73	NP_405470	(ybtU) yersiniabactin biosynthetic protein YbtU [Yersiniabactin (VF0136)] [Yersinia pestis CO92]		NODE_2_length_610895_cov_28.016062
12	vfdb	URMC_12	URINE	Outpatient	ST1193	B2	ybtT	2	610895	28.0161	39572	40375	+	1-804/804	===============	0/0	100	99.5	NP_405469	(ybtT) yersiniabactin biosynthetic protein YbtT [Yersiniabactin (VF0136)] [Yersinia pestis CO92]		NODE_2_length_610895_cov_28.016062
12	vfdb	URMC_12	URINE	Outpatient	ST1193	B2	ybtE	2	610895	28.0161	40379	41956	+	1-1578/1578	===============	0/0	100	99.81	NP_405468	(ybtE) yersiniabactin siderophore biosynthetic protein [Yersiniabactin (VF0136)] [Yersinia pestis CO92]		NODE_2_length_610895_cov_28.016062
12	vfdb	URMC_12	URINE	Outpatient	ST1193	B2	fyuA	2	610895	28.0161	42087	44108	+	1-2022/2022	===============	0/0	100	99.95	NP_405467	(fyuA) pesticin/yersiniabactin receptor protein [Yersiniabactin (VF0136)] [Yersinia pestis CO92]		NODE_2_length_610895_cov_28.016062
12	vfdb	URMC_12	URINE	Outpatient	ST1193	B2	senB	34	10432	36.1851	8393	9531	+	2-1140/1140	===============	0/0	99.91	99.74	YP_406304	(senB) enterotoxin [ShET2 (VF0258)] [Shigella flexneri 2a str. 301]		NODE_34_length_10432_cov_36.185055
12	vfdb	URMC_12	URINE	Outpatient	ST1193	B2	kpsD	36	10086	26.2351	4930	6606	-	1-1677/1677	===============	0/0	100	99.05	AAA21682	(kpsD) KpsD [K1 capsule (VF0239)] [Escherichia coli O18:K1:H7 str. RS218]		NODE_36_length_10086_cov_26.235064
12	vfdb	URMC_12	URINE	Outpatient	ST1193	B2	fimB	3	377034	28.9458	54112	54714	+	1-603/603	===============	0/0	100	98.18	NP_757239	(fimB) Type 1 fimbriae Regulatory protein fimB [Type 1 fimbriae (VF0221)] [Escherichia coli CFT073]		NODE_3_length_377034_cov_28.945801
12	vfdb	URMC_12	URINE	Outpatient	ST1193	B2	fimE	3	377034	28.9458	55192	55788	+	1-597/597	===============	0/0	100	98.66	NP_757240	(fimE) Type 1 fimbriae Regulatory protein fimE [Type 1 fimbriae (VF0221)] [Escherichia coli CFT073]		NODE_3_length_377034_cov_28.945801
12	vfdb	URMC_12	URINE	Outpatient	ST1193	B2	fimI	3	377034	28.9458	56883	57422	+	1-540/540	===============	0/0	100	98.33	NP_757242	(fimI) Fimbrin-like protein fimI precursor [Type 1 fimbriae (VF0221)] [Escherichia coli CFT073]		NODE_3_length_377034_cov_28.945801
12	vfdb	URMC_12	URINE	Outpatient	ST1193	B2	fimC	3	377034	28.9458	57459	58184	+	1-726/726	===============	0/0	100	98.48	NP_757243	(fimC) Chaperone protein fimC precursor [Type 1 fimbriae (VF0221)] [Escherichia coli CFT073]		NODE_3_length_377034_cov_28.945801
12	vfdb	URMC_12	URINE	Outpatient	ST1193	B2	fimD	3	377034	28.9458	58251	60887	+	1-2637/2637	===============	0/0	100	98.26	NP_757244	(fimD) Outer membrane usher protein fimD precursor [Type 1 fimbriae (VF0221)] [Escherichia coli CFT073]		NODE_3_length_377034_cov_28.945801
12	vfdb	URMC_12	URINE	Outpatient	ST1193	B2	fimF	3	377034	28.9458	60894	61427	+	1-534/534	===============	0/0	100	97.38	NP_757245	(fimF) FimF protein precursor [Type 1 fimbriae (VF0221)] [Escherichia coli CFT073]		NODE_3_length_377034_cov_28.945801
12	vfdb	URMC_12	URINE	Outpatient	ST1193	B2	fimG	3	377034	28.9458	61440	61943	+	1-504/504	===============	0/0	100	98.02	NP_757247	(fimG) FimG protein precursor [Type 1 fimbriae (VF0221)] [Escherichia coli CFT073]		NODE_3_length_377034_cov_28.945801
12	vfdb	URMC_12	URINE	Outpatient	ST1193	B2	fimH	3	377034	28.9458	61954	62865	+	1-912/912	===============	0/0	100	97.15	NP_757248	(fimH) FimH protein precursor [Type 1 fimbriae (VF0221)] [Escherichia coli CFT073]		NODE_3_length_377034_cov_28.945801
12	vfdb	URMC_12	URINE	Outpatient	ST1193	B2	papB	48	2369	21.9897	1180	1493	+	1-315/315	========/======	42369	99.68	98.41		(papB) regulatory protein PapB [P fimbriae (VF0220)] [Escherichia coli CFT073]		NODE_48_length_2369_cov_21.989741
12	vfdb	URMC_12	URINE	Outpatient	ST1193	B2	chuV	4	345398	29.1106	117920	118720	-	1-801/801	===============	0/0	100	99.75	NP_756180	(chuV) ATP-binding hydrophilic protein ChuV [Chu (VF0227)] [Escherichia coli CFT073]		NODE_4_length_345398_cov_29.110606
12	vfdb	URMC_12	URINE	Outpatient	ST1193	B2	chuU	4	345398	29.1106	118687	119679	-	1-993/993	===============	0/0	100	99.5	NP_756179	(chuU) heme permease protein ChuU [Chu (VF0227)] [Escherichia coli CFT073]		NODE_4_length_345398_cov_29.110606
12	vfdb	URMC_12	URINE	Outpatient	ST1193	B2	chuY	4	345398	29.1106	119728	120351	-	1-624/624	===============	0/0	100	98.4	NP_756178	(chuY) ChuY [Chu (VF0227)] [Escherichia coli CFT073]		NODE_4_length_345398_cov_29.110606
12	vfdb	URMC_12	URINE	Outpatient	ST1193	B2	chuX	4	345398	29.1106	120351	120845	-	1-495/495	===============	0/0	100	100	NP_756177	(chuX) putative heme-binding protein ChuX [Chu (VF0227)] [Escherichia coli CFT073]		NODE_4_length_345398_cov_29.110606
12	vfdb	URMC_12	URINE	Outpatient	ST1193	B2	chuW	4	345398	29.1106	120858	122195	-	1-1338/1338	===============	0/0	100	99.1	NP_756176	(chuW) Putative oxygen independent coproporphyrinogen III oxidase [Chu (VF0227)] [Escherichia coli CFT073]		NODE_4_length_345398_cov_29.110606
12	vfdb	URMC_12	URINE	Outpatient	ST1193	B2	chuT	4	345398	29.1106	122215	123207	-	1-993/993	===============	0/0	100	99.7	NP_756175	(chuT) periplasmic heme-binding protein ChuT [Chu (VF0227)] [Escherichia coli CFT073]		NODE_4_length_345398_cov_29.110606
12	vfdb	URMC_12	URINE	Outpatient	ST1193	B2	chuA	4	345398	29.1106	123849	125795	+	1-1947/1947	===============	0/0	100	99.69	NP_756170	(chuA) Outer membrane heme/hemoglobin receptor ChuA [Chu (VF0227)] [Escherichia coli CFT073]		NODE_4_length_345398_cov_29.110606
12	vfdb	URMC_12	URINE	Outpatient	ST1193	B2	chuS	4	345398	29.1106	125844	126872	+	1-1029/1029	===============	0/0	100	99.51	NP_756169	(chuS) heme oxygenase ChuS [Chu (VF0227)] [Escherichia coli CFT073]		NODE_4_length_345398_cov_29.110606
12	vfdb	URMC_12	URINE	Outpatient	ST1193	B2	papX	54	1511	29.7486	383	934	+	1-552/552	===============	0/0	100	97.46	NP_755457	(papX) PapX protein regulates flagellum synthesis to repress motility [P fimbriae (CVF425)] [Escherichia coli CFT073]		NODE_54_length_1511_cov_29.748555
12	vfdb	URMC_12	URINE	Outpatient	ST1193	B2	espL1	6	222076	27.045	154129	154924	+	1-797/1899	======../......	42369	41.92	95.23	NP_288154	(espL1) Type III secretion system effector espL1 [LEE encoded T3SS (SS020)] [Escherichia coli O157:H7 str. EDL933]		NODE_6_length_222076_cov_27.044961
12	vfdb	URMC_12	URINE	Outpatient	ST1193	B2	kpsT	7	204504	27.5624	4189	4848	-	1-660/660	===============	0/0	100	100	AAA24047	(kpsT) KpsT [K1 capsule (VF0239)] [Escherichia coli O18:K1:H7 str. RS218]		NODE_7_length_204504_cov_27.562402
12	vfdb	URMC_12	URINE	Outpatient	ST1193	B2	kpsM	7	204504	27.5624	4845	5621	-	1-777/777	===============	0/0	100	99.87	AAA24046	(kpsM) KpsM [K1 capsule (VF0239)] [Escherichia coli O18:K1:H7 str. RS218]		NODE_7_length_204504_cov_27.562402
12	vfdb	URMC_12	URINE	Outpatient	ST1193	B2	gspK	7	204504	27.5624	8393	9370	-	1-978/978	===============	0/0	100	96.63	YP_404607	(gspK) general secretion pathway protein K [T2SS (VF0333)] [Shigella dysenteriae Sd197]		NODE_7_length_204504_cov_27.562402
12	vfdb	URMC_12	URINE	Outpatient	ST1193	B2	gspG	7	204504	27.5624	10904	11359	-	1-456/456	===============	0/0	100	96.05	YP_404603	(gspG) general secretion pathway protein G [T2SS (VF0333)] [Shigella dysenteriae Sd197]		NODE_7_length_204504_cov_27.562402
12	vfdb	URMC_12	URINE	Outpatient	ST1193	B2	gspD	7	204504	27.5624	14092	15942	-	1-1836/1836	========/======	42383	100	96.06	YP_404600	(gspD) general secretion pathway protein D [T2SS (VF0333)] [Shigella dysenteriae Sd197]		NODE_7_length_204504_cov_27.562402
13	plasmidfinder	URMC_13	URINE	Inpatient	ST38	D	IncFIB(AP001918)_1	46	24740	50.5943	15633	16314	-	1-682/682	===============	0/0	100	96.63	AP001918	IncFIB(AP001918)_1__AP001918		NODE_46_length_24740_cov_50.594279
13	plasmidfinder	URMC_13	URINE	Inpatient	ST38	D	IncFII_1	62	12625	55.0995	12153	12414	-	1-261/261	========/======	42369	100	96.18	AY458016	IncFII_1__AY458016		NODE_62_length_12625_cov_55.099456
13	plasmidfinder	URMC_13	URINE	Inpatient	ST38	D	IncFII_1	85	4273	56.0463	3449	3709	+	1-261/261	===============	0/0	100	100	AY458016	IncFII_1__AY458016		NODE_85_length_4273_cov_56.046310
13	resfinder	URMC_13	URINE	Inpatient	ST38	D	mdf(A)_1	17	118422	32.2223	96288	97520	+	1-1233/1233	===============	0/0	100	98.14	Y08743	mdf(A)		NODE_17_length_118422_cov_32.222309
13	resfinder	URMC_13	URINE	Inpatient	ST38	D	mph(A)_2	68	10785	64.9174	431	1352	+	1-921/921	========/======	42369	100	99.67	U36578	mph(A)	Erythromycin;Azithromycin;Spiramycin;Telithromycin	NODE_68_length_10785_cov_64.917433
13	resfinder	URMC_13	URINE	Inpatient	ST38	D	sul1_5	68	10785	64.9174	6647	7513	-	1-867/867	===============	0/0	100	99.89	EU780013	sul1	Sulfamethoxazole	NODE_68_length_10785_cov_64.917433
13	resfinder	URMC_13	URINE	Inpatient	ST38	D	aadA5_1	68	10785	64.9174	8033	8821	-	1-789/789	===============	0/0	100	100	AF137361	aadA5	Streptomycin	NODE_68_length_10785_cov_64.917433
13	resfinder	URMC_13	URINE	Inpatient	ST38	D	dfrA17_1	68	10785	64.9174	8952	9425	-	1-474/474	===============	0/0	100	100	FJ460238	dfrA17	Trimethoprim	NODE_68_length_10785_cov_64.917433
13	resfinder	URMC_13	URINE	Inpatient	ST38	D	ant(3'')-Ia_1	68	10785	64.9174	9444	9610	-	1-174/972	===...../......	42435	17.18	95.98	X02340	ant(3'')-Ia	Streptomycin	NODE_68_length_10785_cov_64.917433
13	resfinder	URMC_13	URINE	Inpatient	ST38	D	sul2_2	76	5764	48.2693	609	1424	+	1-816/816	===============	0/0	100	100	AY034138	sul2	Sulfamethoxazole	NODE_76_length_5764_cov_48.269292
13	resfinder	URMC_13	URINE	Inpatient	ST38	D	aph(3'')-Ib_5	76	5764	48.2693	1485	2288	+	1-804/804	===============	0/0	100	100	AF321551	aph(3'')-Ib	Streptomycin	NODE_76_length_5764_cov_48.269292
13	resfinder	URMC_13	URINE	Inpatient	ST38	D	aph(6)-Id_1	76	5764	48.2693	2288	3124	+	1-837/837	===============	0/0	100	99.88	M28829	aph(6)-Id	Streptomycin	NODE_76_length_5764_cov_48.269292
13	resfinder	URMC_13	URINE	Inpatient	ST38	D	tet(A)_6	76	5764	48.2693	4103	5349	+	1-1247/1275	===============	0/0	97.8	100	AF534183	tet(A)	Doxycycline;Tetracycline	NODE_76_length_5764_cov_48.269292
13	resfinder	URMC_13	URINE	Inpatient	ST38	D	blaCTX-M-27_1	87	3837	52.6118	430	1305	+	1-876/876	===============	0/0	100	100	AY156923	blaCTX-M-27	Amoxicillin;Ampicillin;Aztreonam;Cefepime;Cefotaxime;Ceftazidime;Ceftriaxone;Piperacillin;Ticarcillin	NODE_87_length_3837_cov_52.611756
13	vfdb	URMC_13	URINE	Inpatient	ST38	D	yagV/ecpE	11	166257	33.344	39561	40314	-	1-754/756	===============	0/0	99.74	96.95	NP_286006	(yagV/ecpE) E. coli common pilus chaperone EcpE [ECP (VF0404)] [Escherichia coli O157:H7 str. EDL933]		NODE_11_length_166257_cov_33.343954
13	vfdb	URMC_13	URINE	Inpatient	ST38	D	yagW/ecpD	11	166257	33.344	40238	41881	-	1-1644/1644	===============	0/0	100	99.21	NP_286007	(yagW/ecpD) polymerized tip adhesin of ECP fibers [ECP (VF0404)] [Escherichia coli O157:H7 str. EDL933]		NODE_11_length_166257_cov_33.343954
13	vfdb	URMC_13	URINE	Inpatient	ST38	D	yagX/ecpC	11	166257	33.344	41871	44396	-	1-2526/2526	===============	0/0	100	98.02	NP_286008	(yagX/ecpC) E. coli common pilus usher EcpC [ECP (VF0404)] [Escherichia coli O157:H7 str. EDL933]		NODE_11_length_166257_cov_33.343954
13	vfdb	URMC_13	URINE	Inpatient	ST38	D	yagY/ecpB	11	166257	33.344	44422	45090	-	1-669/669	===============	0/0	100	98.5	NP_286009	(yagY/ecpB) E. coli common pilus chaperone EcpB [ECP (VF0404)] [Escherichia coli O157:H7 str. EDL933]		NODE_11_length_166257_cov_33.343954
13	vfdb	URMC_13	URINE	Inpatient	ST38	D	yagZ/ecpA	11	166257	33.344	45147	45734	-	1-588/588	===============	0/0	100	98.98	NP_286010	(yagZ/ecpA) E. coli common pilus structural subunit EcpA [ECP (VF0404)] [Escherichia coli O157:H7 str. EDL933]		NODE_11_length_166257_cov_33.343954
13	vfdb	URMC_13	URINE	Inpatient	ST38	D	ykgK/ecpR	11	166257	33.344	45809	46399	-	1-591/591	===============	0/0	100	98.98	NP_286011	(ykgK/ecpR) regulator protein EcpR [ECP (VF0404)] [Escherichia coli O157:H7 str. EDL933]		NODE_11_length_166257_cov_33.343954
13	vfdb	URMC_13	URINE	Inpatient	ST38	D	fdeC	11	166257	33.344	55646	59896	+	1-4251/4251	===============	0/0	100	95.15	YP_002390132	(fdeC) adhesin FdeC [FdeC (VF0506)] [Escherichia coli O45:K1:H7 str. S88]		NODE_11_length_166257_cov_33.343954
13	vfdb	URMC_13	URINE	Inpatient	ST38	D	entA	16	134163	32.4942	87848	88594	-	1-747/747	===============	0/0	100	97.32	NP_752614	(entA) 23-dihydro-23-dihydroxybenzoate dehydrogenase [Enterobactin (VF0228)] [Escherichia coli CFT073]		NODE_16_length_134163_cov_32.494196
13	vfdb	URMC_13	URINE	Inpatient	ST38	D	entB	16	134163	32.4942	88594	89451	-	1-858/858	===============	0/0	100	98.83	NP_752613	(entB) isochorismatase [Enterobactin (VF0228)] [Escherichia coli CFT073]		NODE_16_length_134163_cov_32.494196
13	vfdb	URMC_13	URINE	Inpatient	ST38	D	entE	16	134163	32.4942	89465	91075	-	1-1611/1611	===============	0/0	100	96.52	NP_752612	(entE) 23-dihydroxybenzoate-AMP ligase component of enterobactin synthase multienzyme complex [Enterobactin (VF0228)] [Escherichia coli CFT073]		NODE_16_length_134163_cov_32.494196
13	vfdb	URMC_13	URINE	Inpatient	ST38	D	entC	16	134163	32.4942	91085	92272	-	1-1188/1188	===============	0/0	100	97.31	NP_752611	(entC) isochorismate synthase 1 [Enterobactin (VF0228)] [Escherichia coli CFT073]		NODE_16_length_134163_cov_32.494196
13	vfdb	URMC_13	URINE	Inpatient	ST38	D	fepB	16	134163	32.4942	92449	93405	+	1-957/957	===============	0/0	100	97.7	NP_752610	(fepB) ferrienterobactin ABC transporter periplasmic binding protein [Enterobactin (VF0228)] [Escherichia coli CFT073]		NODE_16_length_134163_cov_32.494196
13	vfdb	URMC_13	URINE	Inpatient	ST38	D	entS	16	134163	32.4942	93409	94659	-	1-1251/1251	===============	0/0	100	95.68	NP_752609	(entS) enterobactin exporter iron-regulated [enterobactin (IA019)] [Escherichia coli CFT073]		NODE_16_length_134163_cov_32.494196
13	vfdb	URMC_13	URINE	Inpatient	ST38	D	fepD	16	134163	32.4942	94758	95774	+	1-1017/1017	===============	0/0	100	95.97	NP_752608	(fepD) ferrienterobactin ABC transporter permease [Enterobactin (VF0228)] [Escherichia coli CFT073]		NODE_16_length_134163_cov_32.494196
13	vfdb	URMC_13	URINE	Inpatient	ST38	D	fepC	16	134163	32.4942	96760	97575	+	1-816/816	===============	0/0	100	96.94	NP_752606	(fepC) ferrienterobactin ABC transporter ATPase [Enterobactin (VF0228)] [Escherichia coli CFT073]		NODE_16_length_134163_cov_32.494196
13	vfdb	URMC_13	URINE	Inpatient	ST38	D	entF	16	134163	32.4942	98949	102802	-	1-3854/3882	===============	0/0	99.28	95.46	NP_752604	(entF) enterobactin synthase multienzyme complex component ATP-dependent [Enterobactin (VF0228)] [Escherichia coli CFT073]		NODE_16_length_134163_cov_32.494196
13	vfdb	URMC_13	URINE	Inpatient	ST38	D	fes	16	134163	32.4942	103020	104222	-	1-1203/1203	===============	0/0	100	96.59	NP_752602	(fes) enterobactin/ferric enterobactin esterase [enterobactin (IA019)] [Escherichia coli CFT073]		NODE_16_length_134163_cov_32.494196
13	vfdb	URMC_13	URINE	Inpatient	ST38	D	fepA	16	134163	32.4942	104465	106705	+	1-2241/2241	===============	0/0	100	96.88	NP_752600	(fepA) ferrienterobactin outer membrane transporter [Enterobactin (VF0228)] [Escherichia coli CFT073]		NODE_16_length_134163_cov_32.494196
13	vfdb	URMC_13	URINE	Inpatient	ST38	D	gspC	1	397480	33.9638	311128	311958	+	1-831/831	===============	0/0	100	95.19	YP_404599	(gspC) general secretion pathway protein C [T2SS (VF0333)] [Shigella dysenteriae Sd197]		NODE_1_length_397480_cov_33.963755
13	vfdb	URMC_13	URINE	Inpatient	ST38	D	gspD	1	397480	33.9638	312198	314048	+	1-1836/1836	========/======	42383	100	96.11	YP_404600	(gspD) general secretion pathway protein D [T2SS (VF0333)] [Shigella dysenteriae Sd197]		NODE_1_length_397480_cov_33.963755
13	vfdb	URMC_13	URINE	Inpatient	ST38	D	gspG	1	397480	33.9638	316781	317236	+	1-456/456	===============	0/0	100	96.05	YP_404603	(gspG) general secretion pathway protein G [T2SS (VF0333)] [Shigella dysenteriae Sd197]		NODE_1_length_397480_cov_33.963755
13	vfdb	URMC_13	URINE	Inpatient	ST38	D	gspK	1	397480	33.9638	318770	319747	+	1-978/978	===============	0/0	100	96.63	YP_404607	(gspK) general secretion pathway protein K [T2SS (VF0333)] [Shigella dysenteriae Sd197]		NODE_1_length_397480_cov_33.963755
13	vfdb	URMC_13	URINE	Inpatient	ST38	D	kpsD	1	397480	33.9638	336180	337856	-	1-1677/1677	===============	0/0	100	98.27	AAA21682	(kpsD) KpsD [K1 capsule (VF0239)] [Escherichia coli O18:K1:H7 str. RS218]		NODE_1_length_397480_cov_33.963755
13	vfdb	URMC_13	URINE	Inpatient	ST38	D	aslA	22	92171	37.3917	37671	39099	-	1-1428/1428	========/======	42369	100	97.06	AAG10151	(aslA) putative arylsulfatase [AslA (VF0238)] [Escherichia coli O18:K1:H7 str. RS218]		NODE_22_length_92171_cov_37.391661
13	vfdb	URMC_13	URINE	Inpatient	ST38	D	fyuA	25	61673	30.1444	23788	25809	-	1-2022/2022	===============	0/0	100	99.95	NP_405467	(fyuA) pesticin/yersiniabactin receptor protein [Yersiniabactin (VF0136)] [Yersinia pestis CO92]		NODE_25_length_61673_cov_30.144429
13	vfdb	URMC_13	URINE	Inpatient	ST38	D	ybtE	25	61673	30.1444	25940	27517	-	1-1578/1578	===============	0/0	100	99.87	NP_405468	(ybtE) yersiniabactin siderophore biosynthetic protein [Yersiniabactin (VF0136)] [Yersinia pestis CO92]		NODE_25_length_61673_cov_30.144429
13	vfdb	URMC_13	URINE	Inpatient	ST38	D	ybtT	25	61673	30.1444	27521	28324	-	1-804/804	===============	0/0	100	99.63	NP_405469	(ybtT) yersiniabactin biosynthetic protein YbtT [Yersiniabactin (VF0136)] [Yersinia pestis CO92]		NODE_25_length_61673_cov_30.144429
13	vfdb	URMC_13	URINE	Inpatient	ST38	D	ybtU	25	61673	30.1444	28321	29421	-	1-1101/1101	===============	0/0	100	99.64	NP_405470	(ybtU) yersiniabactin biosynthetic protein YbtU [Yersiniabactin (VF0136)] [Yersinia pestis CO92]		NODE_25_length_61673_cov_30.144429
13	vfdb	URMC_13	URINE	Inpatient	ST38	D	irp1	25	61673	30.1444	29418	38909	-	1-9492/9492	===============	0/0	100	99.69	NP_405471	(irp1) yersiniabactin biosynthetic protein Irp1 [Yersiniabactin (VF0136)] [Yersinia pestis CO92]		NODE_25_length_61673_cov_30.144429
13	vfdb	URMC_13	URINE	Inpatient	ST38	D	irp2	25	61673	30.1444	38997	45104	-	1-6108/6108	===============	0/0	100	99.51	NP_405472	(irp2) yersiniabactin biosynthetic protein Irp2 [Yersiniabactin (VF0136)] [Yersinia pestis CO92]		NODE_25_length_61673_cov_30.144429
13	vfdb	URMC_13	URINE	Inpatient	ST38	D	ybtA	25	61673	30.1444	45296	46255	-	1-960/960	===============	0/0	100	99.38	NP_405473	(ybtA) transcriptional regulator YbtA [Yersiniabactin (VF0136)] [Yersinia pestis CO92]		NODE_25_length_61673_cov_30.144429
13	vfdb	URMC_13	URINE	Inpatient	ST38	D	ybtP	25	61673	30.1444	46422	48224	+	1-1803/1803	===============	0/0	100	99.72	NP_405474	(ybtP) lipoprotein inner membrane ABC-transporter [Yersiniabactin (VF0136)] [Yersinia pestis CO92]		NODE_25_length_61673_cov_30.144429
13	vfdb	URMC_13	URINE	Inpatient	ST38	D	ybtQ	25	61673	30.1444	48211	50013	+	1-1803/1803	===============	0/0	100	99.78	NP_405475	(ybtQ) inner membrane ABC-transporter YbtQ [Yersiniabactin (VF0136)] [Yersinia pestis CO92]		NODE_25_length_61673_cov_30.144429
13	vfdb	URMC_13	URINE	Inpatient	ST38	D	ybtX	25	61673	30.1444	50006	51286	+	1-1281/1281	===============	0/0	100	99.61	NP_405476	(ybtX) putative signal transducer [Yersiniabactin (VF0136)] [Yersinia pestis CO92]		NODE_25_length_61673_cov_30.144429
13	vfdb	URMC_13	URINE	Inpatient	ST38	D	ybtS	25	61673	30.1444	51314	52618	+	1-1305/1305	===============	0/0	100	99.77	NP_405477	(ybtS) salicylate synthase Irp9 [Yersiniabactin (VF0136)] [Yersinia pestis CO92]		NODE_25_length_61673_cov_30.144429
13	vfdb	URMC_13	URINE	Inpatient	ST38	D	espL1	28	43351	30.6422	15498	17396	-	1-1899/1899	===============	0/0	100	96.31	NP_288154	(espL1) Type III secretion system effector espL1 [LEE encoded T3SS (SS020)] [Escherichia coli O157:H7 str. EDL933]		NODE_28_length_43351_cov_30.642190
13	vfdb	URMC_13	URINE	Inpatient	ST38	D	espY3	33	38464	36.4049	5544	7115	-	1-1572/1572	===============	0/0	100	95.48	NP_286160	(espY3) Type III secretion system effector EspY3 [LEE encoded T3SS (SS020)] [Escherichia coli O157:H7 str. EDL933]		NODE_33_length_38464_cov_36.404883
13	vfdb	URMC_13	URINE	Inpatient	ST38	D	espY4	36	35157	30.6468	23759	26167	+	1-2409/2409	===============	0/0	100	96.39	NP_290352	(espY4) Type III secretion system effector EspY4 [LEE encoded T3SS (SS020)] [Escherichia coli O157:H7 str. EDL933]		NODE_36_length_35157_cov_30.646760
13	vfdb	URMC_13	URINE	Inpatient	ST38	D	faeD	47	22830	60.2313	21006	21256	-	160-410/2439	===............	0/0	10.29	98.41	YP_002295985	(faeD) fimbrial usher protein FaeD [K88 pili/F4 fimbriae (AI040)] [Escherichia coli SE11]		NODE_47_length_22830_cov_60.231335
13	vfdb	URMC_13	URINE	Inpatient	ST38	D	chuS	48	21780	31.6858	1583	2611	-	1-1029/1029	===============	0/0	100	96.4	NP_756169	(chuS) heme oxygenase ChuS [Chu (VF0227)] [Escherichia coli CFT073]		NODE_48_length_21780_cov_31.685771
13	vfdb	URMC_13	URINE	Inpatient	ST38	D	shuA	48	21780	31.6858	2660	4642	-	1-1983/1983	===============	0/0	100	98.54	YP_405019	(shuA) outer membrane heme/hemoglobin receptor ShuA [Shu (VF0256)] [Shigella dysenteriae Sd197]		NODE_48_length_21780_cov_31.685771
13	vfdb	URMC_13	URINE	Inpatient	ST38	D	shuT	48	21780	31.6858	5247	6239	+	1-993/993	===============	0/0	100	98.09	YP_405017	(shuT) periplasmic binding protein ShuT [Shu (VF0256)] [Shigella dysenteriae Sd197]		NODE_48_length_21780_cov_31.685771
13	vfdb	URMC_13	URINE	Inpatient	ST38	D	chuW	48	21780	31.6858	6259	7596	+	1-1338/1338	===============	0/0	100	96.79	NP_756176	(chuW) Putative oxygen independent coproporphyrinogen III oxidase [Chu (VF0227)] [Escherichia coli CFT073]		NODE_48_length_21780_cov_31.685771
13	vfdb	URMC_13	URINE	Inpatient	ST38	D	shuX	48	21780	31.6858	7609	8103	+	1-495/495	===============	0/0	100	96.36	YP_405016	(shuX) shu locus protein ShuX [Shu (VF0256)] [Shigella dysenteriae Sd197]		NODE_48_length_21780_cov_31.685771
13	vfdb	URMC_13	URINE	Inpatient	ST38	D	chuY	48	21780	31.6858	8103	8726	+	1-624/624	===============	0/0	100	96.47	NP_756178	(chuY) ChuY [Chu (VF0227)] [Escherichia coli CFT073]		NODE_48_length_21780_cov_31.685771
13	vfdb	URMC_13	URINE	Inpatient	ST38	D	chuU	48	21780	31.6858	8775	9767	+	1-993/993	===============	0/0	100	96.58	NP_756179	(chuU) heme permease protein ChuU [Chu (VF0227)] [Escherichia coli CFT073]		NODE_48_length_21780_cov_31.685771
13	vfdb	URMC_13	URINE	Inpatient	ST38	D	chuV	48	21780	31.6858	9734	10534	+	1-801/801	===============	0/0	100	98.25	NP_756180	(chuV) ATP-binding hydrophilic protein ChuV [Chu (VF0227)] [Escherichia coli CFT073]		NODE_48_length_21780_cov_31.685771
13	vfdb	URMC_13	URINE	Inpatient	ST38	D	fimH	50	19483	33.7225	232	402	+	742-912/912	............===	0/0	18.75	99.42	NP_757248	(fimH) FimH protein precursor [Type 1 fimbriae (VF0221)] [Escherichia coli CFT073]		NODE_50_length_19483_cov_33.722515
13	vfdb	URMC_13	URINE	Inpatient	ST38	D	ompA	5	219790	32.8281	160150	161202	-	1-1041/1041	========/======	42380	100	95.25	AAF37887	(ompA) outer membrane protein A [OmpA (VF0236)] [Escherichia coli O18:K1:H7 str. RS218]		NODE_5_length_219790_cov_32.828128
13	vfdb	URMC_13	URINE	Inpatient	ST38	D	afaF-III	60	13452	27.2222	4289	4546	-	1-258/258	===============	0/0	100	96.12	CAA54112	(afaF-III) AfaF-III [Afimbrial adhesin AFA-III (AI012)] [Escherichia coli str. A30]		NODE_60_length_13452_cov_27.222214
13	vfdb	URMC_13	URINE	Inpatient	ST38	D	draA	60	13452	27.2222	5348	5653	+	1-306/306	===============	0/0	100	100	AAK16475	(draA) cytoplamic protein DraA [Dr adhesins (VF0223)] [Escherichia coli O75:K5:H- str. IH11128]		NODE_60_length_13452_cov_27.222214
13	vfdb	URMC_13	URINE	Inpatient	ST38	D	draB	60	13452	27.2222	5879	6623	+	1-744/744	========/======	42369	100	98.79	AAK16476	(draB) chaperone protein DraB [Dr adhesins (VF0223)] [Escherichia coli O75:K5:H- str. IH11128]		NODE_60_length_13452_cov_27.222214
13	vfdb	URMC_13	URINE	Inpatient	ST38	D	draC	60	13452	27.2222	6716	9298	+	1-2580/2580	========/======	42402	100	98.95	AAK16477	(draC) usher protein DraC [Dr adhesins (VF0223)] [Escherichia coli O75:K5:H- str. IH11128]		NODE_60_length_13452_cov_27.222214
13	vfdb	URMC_13	URINE	Inpatient	ST38	D	draP	60	13452	27.2222	10136	10309	+	1-174/174	===============	0/0	100	98.28	AAK16479	(draP) DraP [Dr adhesins (VF0223)] [Escherichia coli O75:K5:H- str. IH11128]		NODE_60_length_13452_cov_27.222214
13	vfdb	URMC_13	URINE	Inpatient	ST38	D	espL4	6	211115	35.6572	7098	9284	-	1-2187/2187	===============	0/0	100	97.44	NP_290644	(espL4) Type III secretion system effector EspL4 [LEE encoded T3SS (SS020)] [Escherichia coli O157:H7 str. EDL933]		NODE_6_length_211115_cov_35.657227
13	vfdb	URMC_13	URINE	Inpatient	ST38	D	espX4	6	211115	35.6572	41566	43146	+	1-1581/1581	===============	0/0	100	95.89	NP_290672	(espX4) Type III secretion system effector EspX4 [LEE encoded T3SS (SS020)] [Escherichia coli O157:H7 str. EDL933]		NODE_6_length_211115_cov_35.657227
13	vfdb	URMC_13	URINE	Inpatient	ST38	D	espX5	6	211115	35.6572	72642	73934	-	1-1293/1293	===============	0/0	100	95.9	NP_290699	(espX5) Type III secretion system effector EspX5 [LEE encoded T3SS (SS020)] [Escherichia coli O157:H7 str. EDL933]		NODE_6_length_211115_cov_35.657227
13	vfdb	URMC_13	URINE	Inpatient	ST38	D	espX1	7	207294	35.2681	77236	78657	-	1-1422/1422	===============	0/0	100	95.99	NP_285716	(espX1) Type III secretion system effector EspX1 [LEE encoded T3SS (SS020)] [Escherichia coli O157:H7 str. EDL933]		NODE_7_length_207294_cov_35.268132
13	vfdb	URMC_13	URINE	Inpatient	ST38	D	espY1	7	207294	35.2681	117344	118092	+	1-753/753	========/======	42403	99.47	95.75	NP_285753	(espY1) Type III secretion system effector EspY1 [LEE encoded T3SS (SS020)] [Escherichia coli O157:H7 str. EDL933]		NODE_7_length_207294_cov_35.268132
13	vfdb	URMC_13	URINE	Inpatient	ST38	D	astA	89	3782	71.5442	826	942	-	1-117/117	===============	0/0	100	99.14	BAA94855	(astA) heat-stable enterotoxin 1 [EAST1 (VF0216)] [Escherichia coli O44:H18 042]		NODE_89_length_3782_cov_71.544186
13	vfdb	URMC_13	URINE	Inpatient	ST38	D	papX	99	2213	29.2929	1086	1637	+	1-552/552	===============	0/0	100	97.46	NP_755457	(papX) PapX protein regulates flagellum synthesis to repress motility [P fimbriae (CVF425)] [Escherichia coli CFT073]		NODE_99_length_2213_cov_29.292905
14	plasmidfinder	URMC_14	URINE	Outpatient	ST131	B2	IncFIA_1	144	5954	18.3019	715	1102	-	1-388/388	===============	0/0	100	100	AP001918	IncFIA_1__AP001918		NODE_144_length_5954_cov_18.301871
14	plasmidfinder	URMC_14	URINE	Outpatient	ST131	B2	Col156_1	97	17654	16.7196	614	755	-	13-154/154	.==============	0/0	92.21	98.59	NC_009781	Col156_1__NC_009781		NODE_97_length_17654_cov_16.719633
14	resfinder	URMC_14	URINE	Outpatient	ST131	B2	blaCTX-M-14_1	188	1173	41.7199	129	1004	-	1-876/876	===============	0/0	100	100	AF252622	blaCTX-M-14	Amoxicillin;Ampicillin;Aztreonam;Cefepime;Cefotaxime;Ceftazidime;Ceftriaxone;Piperacillin;Ticarcillin	NODE_188_length_1173_cov_41.719885
14	resfinder	URMC_14	URINE	Outpatient	ST131	B2	mdf(A)_1	5	98226	23.99	87026	88258	-	1-1233/1233	===============	0/0	100	97.81	Y08743	mdf(A)		NODE_5_length_98226_cov_23.990020
14	vfdb	URMC_14	URINE	Outpatient	ST131	B2	papA	106	14051	20.7906	1	69	-	1-69/600	==.............	0/0	11.5	100	NP_755467	(papA) P pilus major subunit PapA [P fimbriae (VF0220)] [Escherichia coli CFT073]		NODE_106_length_14051_cov_20.790577
14	vfdb	URMC_14	URINE	Outpatient	ST131	B2	papB	106	14051	20.7906	244	558	-	1-315/315	===============	0/0	100	99.36		(papB) regulatory protein PapB [P fimbriae (VF0220)] [Escherichia coli CFT073]		NODE_106_length_14051_cov_20.790577
14	vfdb	URMC_14	URINE	Outpatient	ST131	B2	entS	10	83368	22.9963	1	1147	-	1-1147/1251	==============.	0/0	91.69	97.38	NP_752609	(entS) enterobactin exporter iron-regulated [enterobactin (IA019)] [Escherichia coli CFT073]		NODE_10_length_83368_cov_22.996252
14	vfdb	URMC_14	URINE	Outpatient	ST131	B2	fepD	10	83368	22.9963	1246	2262	+	1-1017/1017	===============	0/0	100	97.84	NP_752608	(fepD) ferrienterobactin ABC transporter permease [Enterobactin (VF0228)] [Escherichia coli CFT073]		NODE_10_length_83368_cov_22.996252
14	vfdb	URMC_14	URINE	Outpatient	ST131	B2	fepG	10	83368	22.9963	2259	3251	+	1-993/993	===============	0/0	100	97.89	NP_752607	(fepG) iron-enterobactin ABC transporter permease [Enterobactin (VF0228)] [Escherichia coli CFT073]		NODE_10_length_83368_cov_22.996252
14	vfdb	URMC_14	URINE	Outpatient	ST131	B2	fepC	10	83368	22.9963	3248	4063	+	1-816/816	===============	0/0	100	99.14	NP_752606	(fepC) ferrienterobactin ABC transporter ATPase [Enterobactin (VF0228)] [Escherichia coli CFT073]		NODE_10_length_83368_cov_22.996252
14	vfdb	URMC_14	URINE	Outpatient	ST131	B2	entF	10	83368	22.9963	5440	9321	-	1-3882/3882	===============	0/0	100	98.2	NP_752604	(entF) enterobactin synthase multienzyme complex component ATP-dependent [Enterobactin (VF0228)] [Escherichia coli CFT073]		NODE_10_length_83368_cov_22.996252
14	vfdb	URMC_14	URINE	Outpatient	ST131	B2	fes	10	83368	22.9963	9539	10741	-	1-1203/1203	===============	0/0	100	99	NP_752602	(fes) enterobactin/ferric enterobactin esterase [enterobactin (IA019)] [Escherichia coli CFT073]		NODE_10_length_83368_cov_22.996252
14	vfdb	URMC_14	URINE	Outpatient	ST131	B2	fepA	10	83368	22.9963	10984	13224	+	1-2241/2241	===============	0/0	100	98.93	NP_752600	(fepA) ferrienterobactin outer membrane transporter [Enterobactin (VF0228)] [Escherichia coli CFT073]		NODE_10_length_83368_cov_22.996252
14	vfdb	URMC_14	URINE	Outpatient	ST131	B2	entD	10	83368	22.9963	13249	13910	+	1-662/771	=============..	0/0	85.86	96.68	NP_752599	(entD) phosphopantetheinyl transferase component of enterobactin synthase multienzyme complex [Enterobactin (VF0228)] [Escherichia coli CFT073]		NODE_10_length_83368_cov_22.996252
14	vfdb	URMC_14	URINE	Outpatient	ST131	B2	chuV	113	13011	25.6887	8661	9461	-	1-801/801	===============	0/0	100	99.75	NP_756180	(chuV) ATP-binding hydrophilic protein ChuV [Chu (VF0227)] [Escherichia coli CFT073]		NODE_113_length_13011_cov_25.688684
14	vfdb	URMC_14	URINE	Outpatient	ST131	B2	chuU	113	13011	25.6887	9428	10420	-	1-993/993	===============	0/0	100	99.5	NP_756179	(chuU) heme permease protein ChuU [Chu (VF0227)] [Escherichia coli CFT073]		NODE_113_length_13011_cov_25.688684
14	vfdb	URMC_14	URINE	Outpatient	ST131	B2	chuY	113	13011	25.6887	10469	11092	-	1-624/624	===============	0/0	100	98.24	NP_756178	(chuY) ChuY [Chu (VF0227)] [Escherichia coli CFT073]		NODE_113_length_13011_cov_25.688684
14	vfdb	URMC_14	URINE	Outpatient	ST131	B2	chuX	113	13011	25.6887	11092	11586	-	1-495/495	===============	0/0	100	100	NP_756177	(chuX) putative heme-binding protein ChuX [Chu (VF0227)] [Escherichia coli CFT073]		NODE_113_length_13011_cov_25.688684
14	vfdb	URMC_14	URINE	Outpatient	ST131	B2	chuW	113	13011	25.6887	11599	12936	-	1-1338/1338	===============	0/0	100	98.88	NP_756176	(chuW) Putative oxygen independent coproporphyrinogen III oxidase [Chu (VF0227)] [Escherichia coli CFT073]		NODE_113_length_13011_cov_25.688684
14	vfdb	URMC_14	URINE	Outpatient	ST131	B2	chuT	113	13011	25.6887	12956	13011	-	938-993/993	..............=	0/0	5.64	100	NP_756175	(chuT) periplasmic heme-binding protein ChuT [Chu (VF0227)] [Escherichia coli CFT073]		NODE_113_length_13011_cov_25.688684
14	vfdb	URMC_14	URINE	Outpatient	ST131	B2	papG	133	8065	23.1717	516	1526	-	1-1011/1011	===============	0/0	100	99.31	NP_755458	(papG) P pilus tip adhesin PapG [P fimbriae (VF0220)] [Escherichia coli CFT073]		NODE_133_length_8065_cov_23.171706
14	vfdb	URMC_14	URINE	Outpatient	ST131	B2	papF	133	8065	23.1717	1570	2100	-	1-531/531	===============	0/0	100	99.25	NP_755459	(papF) P pilus minor subunit PapF [P fimbriae (VF0220)] [Escherichia coli CFT073]		NODE_133_length_8065_cov_23.171706
14	vfdb	URMC_14	URINE	Outpatient	ST131	B2	papK	133	8065	23.1717	2699	3238	-	1-540/540	===============	0/0	100	99.81	NP_755461	(papK) P pilus minor subunit PapK [P fimbriae (VF0220)] [Escherichia coli CFT073]		NODE_133_length_8065_cov_23.171706
14	vfdb	URMC_14	URINE	Outpatient	ST131	B2	papJ	133	8065	23.1717	3245	3826	-	1-582/582	===============	0/0	100	100	NP_755463	(papJ) P pilus assembly protein PapJ [P fimbriae (VF0220)] [Escherichia coli CFT073]		NODE_133_length_8065_cov_23.171706
14	vfdb	URMC_14	URINE	Outpatient	ST131	B2	papD	133	8065	23.1717	3863	4468	-	1-606/606	===============	0/0	100	100	NP_755464	(papD) chaperone protein PapD [P fimbriae (VF0220)] [Escherichia coli CFT073]		NODE_133_length_8065_cov_23.171706
14	vfdb	URMC_14	URINE	Outpatient	ST131	B2	papC	133	8065	23.1717	4668	7190	-	1-2523/2523	===============	0/0	100	99.88	NP_755465	(papC) usher protein PapC [P fimbriae (VF0220)] [Escherichia coli CFT073]		NODE_133_length_8065_cov_23.171706
14	vfdb	URMC_14	URINE	Outpatient	ST131	B2	papH	133	8065	23.1717	7237	7775	-	50-588/588	.==============	0/0	91.67	97.4	NP_755466	(papH) P pilus termination subunit PapH [P fimbriae (VF0220)] [Escherichia coli CFT073]		NODE_133_length_8065_cov_23.171706
14	vfdb	URMC_14	URINE	Outpatient	ST131	B2	fdeC	136	7362	24.324	1280	5527	-	1-4251/4251	========/======	42371	99.93	97.41	YP_002390132	(fdeC) adhesin FdeC [FdeC (VF0506)] [Escherichia coli O45:K1:H7 str. S88]		NODE_136_length_7362_cov_24.323981
14	vfdb	URMC_14	URINE	Outpatient	ST131	B2	entS	139	6756	23.197	1	231	+	1021-1251/1251	............===	0/0	18.47	97.4	NP_752609	(entS) enterobactin exporter iron-regulated [enterobactin (IA019)] [Escherichia coli CFT073]		NODE_139_length_6756_cov_23.197013
14	vfdb	URMC_14	URINE	Outpatient	ST131	B2	fepB	139	6756	23.197	235	1191	-	1-957/957	===============	0/0	100	98.43	NP_752610	(fepB) ferrienterobactin ABC transporter periplasmic binding protein [Enterobactin (VF0228)] [Escherichia coli CFT073]		NODE_139_length_6756_cov_23.197013
14	vfdb	URMC_14	URINE	Outpatient	ST131	B2	entC	139	6756	23.197	1368	2555	+	1-1188/1188	===============	0/0	100	98.74	NP_752611	(entC) isochorismate synthase 1 [Enterobactin (VF0228)] [Escherichia coli CFT073]		NODE_139_length_6756_cov_23.197013
14	vfdb	URMC_14	URINE	Outpatient	ST131	B2	entE	139	6756	23.197	2565	4175	+	1-1611/1611	===============	0/0	100	98.88	NP_752612	(entE) 23-dihydroxybenzoate-AMP ligase component of enterobactin synthase multienzyme complex [Enterobactin (VF0228)] [Escherichia coli CFT073]		NODE_139_length_6756_cov_23.197013
14	vfdb	URMC_14	URINE	Outpatient	ST131	B2	entB	139	6756	23.197	4189	5046	+	1-858/858	===============	0/0	100	99.42	NP_752613	(entB) isochorismatase [Enterobactin (VF0228)] [Escherichia coli CFT073]		NODE_139_length_6756_cov_23.197013
14	vfdb	URMC_14	URINE	Outpatient	ST131	B2	entA	139	6756	23.197	5046	5792	+	1-747/747	===============	0/0	100	98.13	NP_752614	(entA) 23-dihydro-23-dihydroxybenzoate dehydrogenase [Enterobactin (VF0228)] [Escherichia coli CFT073]		NODE_139_length_6756_cov_23.197013
14	vfdb	URMC_14	URINE	Outpatient	ST131	B2	fimB	140	6473	29.0143	128	327	-	1-200/603	=====..........	0/0	33.17	97.5	NP_757239	(fimB) Type 1 fimbriae Regulatory protein fimB [Type 1 fimbriae (VF0221)] [Escherichia coli CFT073]		NODE_140_length_6473_cov_29.014340
14	vfdb	URMC_14	URINE	Outpatient	ST131	B2	ykgK/ecpR	17	65610	23.5504	4884	5474	+	1-591/591	===============	0/0	100	99.49	NP_286011	(ykgK/ecpR) regulator protein EcpR [ECP (VF0404)] [Escherichia coli O157:H7 str. EDL933]		NODE_17_length_65610_cov_23.550387
14	vfdb	URMC_14	URINE	Outpatient	ST131	B2	yagZ/ecpA	17	65610	23.5504	5549	6136	+	1-588/588	===============	0/0	100	98.47	NP_286010	(yagZ/ecpA) E. coli common pilus structural subunit EcpA [ECP (VF0404)] [Escherichia coli O157:H7 str. EDL933]		NODE_17_length_65610_cov_23.550387
14	vfdb	URMC_14	URINE	Outpatient	ST131	B2	yagY/ecpB	17	65610	23.5504	6193	6861	+	1-669/669	===============	0/0	100	98.06	NP_286009	(yagY/ecpB) E. coli common pilus chaperone EcpB [ECP (VF0404)] [Escherichia coli O157:H7 str. EDL933]		NODE_17_length_65610_cov_23.550387
14	vfdb	URMC_14	URINE	Outpatient	ST131	B2	yagX/ecpC	17	65610	23.5504	6887	9412	+	1-2526/2526	===============	0/0	100	97.62	NP_286008	(yagX/ecpC) E. coli common pilus usher EcpC [ECP (VF0404)] [Escherichia coli O157:H7 str. EDL933]		NODE_17_length_65610_cov_23.550387
14	vfdb	URMC_14	URINE	Outpatient	ST131	B2	yagW/ecpD	17	65610	23.5504	9402	11045	+	1-1644/1644	===============	0/0	100	99.21	NP_286007	(yagW/ecpD) polymerized tip adhesin of ECP fibers [ECP (VF0404)] [Escherichia coli O157:H7 str. EDL933]		NODE_17_length_65610_cov_23.550387
14	vfdb	URMC_14	URINE	Outpatient	ST131	B2	yagV/ecpE	17	65610	23.5504	10969	11722	+	1-754/756	===============	0/0	99.74	98.01	NP_286006	(yagV/ecpE) E. coli common pilus chaperone EcpE [ECP (VF0404)] [Escherichia coli O157:H7 str. EDL933]		NODE_17_length_65610_cov_23.550387
14	vfdb	URMC_14	URINE	Outpatient	ST131	B2	aslA	18	65380	27.0308	27018	28446	+	1-1428/1428	========/======	42369	100	98.18	AAG10151	(aslA) putative arylsulfatase [AslA (VF0238)] [Escherichia coli O18:K1:H7 str. RS218]		NODE_18_length_65380_cov_27.030788
14	vfdb	URMC_14	URINE	Outpatient	ST131	B2	ybtS	25	54845	21.5388	4430	5734	-	1-1305/1305	===============	0/0	100	99.85	NP_405477	(ybtS) salicylate synthase Irp9 [Yersiniabactin (VF0136)] [Yersinia pestis CO92]		NODE_25_length_54845_cov_21.538799
14	vfdb	URMC_14	URINE	Outpatient	ST131	B2	ybtX	25	54845	21.5388	5762	7042	-	1-1281/1281	===============	0/0	100	99.69	NP_405476	(ybtX) putative signal transducer [Yersiniabactin (VF0136)] [Yersinia pestis CO92]		NODE_25_length_54845_cov_21.538799
14	vfdb	URMC_14	URINE	Outpatient	ST131	B2	ybtQ	25	54845	21.5388	7035	8837	-	1-1803/1803	===============	0/0	100	99.56	NP_405475	(ybtQ) inner membrane ABC-transporter YbtQ [Yersiniabactin (VF0136)] [Yersinia pestis CO92]		NODE_25_length_54845_cov_21.538799
14	vfdb	URMC_14	URINE	Outpatient	ST131	B2	ybtP	25	54845	21.5388	8824	10626	-	1-1803/1803	===============	0/0	100	99.61	NP_405474	(ybtP) lipoprotein inner membrane ABC-transporter [Yersiniabactin (VF0136)] [Yersinia pestis CO92]		NODE_25_length_54845_cov_21.538799
14	vfdb	URMC_14	URINE	Outpatient	ST131	B2	ybtA	25	54845	21.5388	10793	11752	+	1-960/960	===============	0/0	100	99.27	NP_405473	(ybtA) transcriptional regulator YbtA [Yersiniabactin (VF0136)] [Yersinia pestis CO92]		NODE_25_length_54845_cov_21.538799
14	vfdb	URMC_14	URINE	Outpatient	ST131	B2	irp2	25	54845	21.5388	11943	18050	+	1-6108/6108	===============	0/0	100	99.46	NP_405472	(irp2) yersiniabactin biosynthetic protein Irp2 [Yersiniabactin (VF0136)] [Yersinia pestis CO92]		NODE_25_length_54845_cov_21.538799
14	vfdb	URMC_14	URINE	Outpatient	ST131	B2	irp1	25	54845	21.5388	18138	27629	+	1-9492/9492	===============	0/0	100	99.76	NP_405471	(irp1) yersiniabactin biosynthetic protein Irp1 [Yersiniabactin (VF0136)] [Yersinia pestis CO92]		NODE_25_length_54845_cov_21.538799
14	vfdb	URMC_14	URINE	Outpatient	ST131	B2	ybtU	25	54845	21.5388	27626	28726	+	1-1101/1101	===============	0/0	100	99.73	NP_405470	(ybtU) yersiniabactin biosynthetic protein YbtU [Yersiniabactin (VF0136)] [Yersinia pestis CO92]		NODE_25_length_54845_cov_21.538799
14	vfdb	URMC_14	URINE	Outpatient	ST131	B2	ybtT	25	54845	21.5388	28723	29526	+	1-804/804	===============	0/0	100	99.63	NP_405469	(ybtT) yersiniabactin biosynthetic protein YbtT [Yersiniabactin (VF0136)] [Yersinia pestis CO92]		NODE_25_length_54845_cov_21.538799
14	vfdb	URMC_14	URINE	Outpatient	ST131	B2	ybtE	25	54845	21.5388	29530	31107	+	1-1578/1578	===============	0/0	100	99.81	NP_405468	(ybtE) yersiniabactin siderophore biosynthetic protein [Yersiniabactin (VF0136)] [Yersinia pestis CO92]		NODE_25_length_54845_cov_21.538799
14	vfdb	URMC_14	URINE	Outpatient	ST131	B2	fyuA	25	54845	21.5388	31238	33259	+	1-2022/2022	===============	0/0	100	99.8	NP_405467	(fyuA) pesticin/yersiniabactin receptor protein [Yersiniabactin (VF0136)] [Yersinia pestis CO92]		NODE_25_length_54845_cov_21.538799
14	vfdb	URMC_14	URINE	Outpatient	ST131	B2	fimB	26	54552	24.7412	125	532	+	196-603/603	....===========	0/0	67.66	98.04	NP_757239	(fimB) Type 1 fimbriae Regulatory protein fimB [Type 1 fimbriae (VF0221)] [Escherichia coli CFT073]		NODE_26_length_54552_cov_24.741222
14	vfdb	URMC_14	URINE	Outpatient	ST131	B2	fimE	26	54552	24.7412	1010	1606	+	1-597/597	===============	0/0	100	98.83	NP_757240	(fimE) Type 1 fimbriae Regulatory protein fimE [Type 1 fimbriae (VF0221)] [Escherichia coli CFT073]		NODE_26_length_54552_cov_24.741222
14	vfdb	URMC_14	URINE	Outpatient	ST131	B2	fimI	26	54552	24.7412	2698	3237	+	1-540/540	===============	0/0	100	98.52	NP_757242	(fimI) Fimbrin-like protein fimI precursor [Type 1 fimbriae (VF0221)] [Escherichia coli CFT073]		NODE_26_length_54552_cov_24.741222
14	vfdb	URMC_14	URINE	Outpatient	ST131	B2	fimC	26	54552	24.7412	3274	3999	+	1-726/726	===============	0/0	100	98.9	NP_757243	(fimC) Chaperone protein fimC precursor [Type 1 fimbriae (VF0221)] [Escherichia coli CFT073]		NODE_26_length_54552_cov_24.741222
14	vfdb	URMC_14	URINE	Outpatient	ST131	B2	fimD	26	54552	24.7412	4066	6702	+	1-2637/2637	===============	0/0	100	98.52	NP_757244	(fimD) Outer membrane usher protein fimD precursor [Type 1 fimbriae (VF0221)] [Escherichia coli CFT073]		NODE_26_length_54552_cov_24.741222
14	vfdb	URMC_14	URINE	Outpatient	ST131	B2	fimF	26	54552	24.7412	6709	7242	+	1-534/534	===============	0/0	100	96.63	NP_757245	(fimF) FimF protein precursor [Type 1 fimbriae (VF0221)] [Escherichia coli CFT073]		NODE_26_length_54552_cov_24.741222
14	vfdb	URMC_14	URINE	Outpatient	ST131	B2	fimG	26	54552	24.7412	7255	7758	+	1-504/504	===============	0/0	100	98.21	NP_757247	(fimG) FimG protein precursor [Type 1 fimbriae (VF0221)] [Escherichia coli CFT073]		NODE_26_length_54552_cov_24.741222
14	vfdb	URMC_14	URINE	Outpatient	ST131	B2	fimH	26	54552	24.7412	7769	8680	+	1-912/912	===============	0/0	100	97.48	NP_757248	(fimH) FimH protein precursor [Type 1 fimbriae (VF0221)] [Escherichia coli CFT073]		NODE_26_length_54552_cov_24.741222
14	vfdb	URMC_14	URINE	Outpatient	ST131	B2	ompA	2	132198	23.2188	71784	72836	+	1-1041/1041	========/======	42380	100	95.82	AAF37887	(ompA) outer membrane protein A [OmpA (VF0236)] [Escherichia coli O18:K1:H7 str. RS218]		NODE_2_length_132198_cov_23.218822
14	vfdb	URMC_14	URINE	Outpatient	ST131	B2	papA	43	37944	26.1809	37876	37944	+	1-69/600	==.............	0/0	11.5	100	NP_755467	(papA) P pilus major subunit PapA [P fimbriae (VF0220)] [Escherichia coli CFT073]		NODE_43_length_37944_cov_26.180897
14	vfdb	URMC_14	URINE	Outpatient	ST131	B2	cnf1	73	23535	21.3337	5142	8186	-	1-3045/3045	===============	0/0	100	99.93	CAA50007	(cnf1) cytotoxic necrotizing factor 1 [CNF-1 (VF0240)] [Escherichia coli str. E-B35]		NODE_73_length_23535_cov_21.333689
14	vfdb	URMC_14	URINE	Outpatient	ST131	B2	hlyD	73	23535	21.3337	9132	10568	-	1-1437/1437	===============	0/0	100	100	NP_755449	(hlyD) Hemolysin D [Hemolysin (VF0225)] [Escherichia coli CFT073]		NODE_73_length_23535_cov_21.333689
14	vfdb	URMC_14	URINE	Outpatient	ST131	B2	hlyB	73	23535	21.3337	10587	12710	-	1-2124/2124	===============	0/0	100	100	NP_755448	(hlyB) Hemolysin B [Hemolysin (VF0225)] [Escherichia coli CFT073]		NODE_73_length_23535_cov_21.333689
14	vfdb	URMC_14	URINE	Outpatient	ST131	B2	hlyA	73	23535	21.3337	12781	15855	-	1-3075/3075	===============	0/0	100	99.9	NP_755445	(hlyA) Hemolysin A [Hemolysin (VF0225)] [Escherichia coli CFT073]		NODE_73_length_23535_cov_21.333689
14	vfdb	URMC_14	URINE	Outpatient	ST131	B2	hlyC	73	23535	21.3337	15867	16541	-	1-675/675	===============	0/0	100	100	NP_755444	(hlyC) Hemolysin C [Hemolysin (VF0225)] [Escherichia coli CFT073]		NODE_73_length_23535_cov_21.333689
14	vfdb	URMC_14	URINE	Outpatient	ST131	B2	chuT	8	89099	25.967	72	1064	-	1-993/993	===============	0/0	100	99.8	NP_756175	(chuT) periplasmic heme-binding protein ChuT [Chu (VF0227)] [Escherichia coli CFT073]		NODE_8_length_89099_cov_25.967012
14	vfdb	URMC_14	URINE	Outpatient	ST131	B2	chuA	8	89099	25.967	1706	3652	+	1-1947/1947	===============	0/0	100	99.54	NP_756170	(chuA) Outer membrane heme/hemoglobin receptor ChuA [Chu (VF0227)] [Escherichia coli CFT073]		NODE_8_length_89099_cov_25.967012
14	vfdb	URMC_14	URINE	Outpatient	ST131	B2	chuS	8	89099	25.967	3701	4729	+	1-1029/1029	===============	0/0	100	99.03	NP_756169	(chuS) heme oxygenase ChuS [Chu (VF0227)] [Escherichia coli CFT073]		NODE_8_length_89099_cov_25.967012
16	plasmidfinder	URMC_16	URINE	Inpatient	ST131	B2	IncFIB(AP001918)_1	18	83181	117.663	8507	9188	-	1-682/682	===============	0/0	100	96.63	AP001918	IncFIB(AP001918)_1__AP001918		NODE_18_length_83181_cov_117.662677
16	plasmidfinder	URMC_16	URINE	Inpatient	ST131	B2	IncFII(29)_1_pUTI89	18	83181	117.663	78098	78356	-	1-259/259	===============	0/0	100	99.61	CP003035	IncFII(29)_1_pUTI89_CP003035		NODE_18_length_83181_cov_117.662677
16	plasmidfinder	URMC_16	URINE	Inpatient	ST131	B2	IncB/O/K/Z_2	32	22388	136.977	11702	11861	+	1-160/160	===============	0/0	100	100	GU256641	IncB/O/K/Z_2__GU256641		NODE_32_length_22388_cov_136.977449
16	plasmidfinder	URMC_16	URINE	Inpatient	ST131	B2	Col156_1	41	10524	110.827	6753	6894	-	13-154/154	.==============	0/0	92.21	98.59	NC_009781	Col156_1__NC_009781		NODE_41_length_10524_cov_110.827434
16	resfinder	URMC_16	URINE	Inpatient	ST131	B2	mph(A)_2	42	10219	119.248	196	1117	+	1-921/921	========/======	42369	100	99.67	U36578	mph(A)	Erythromycin;Azithromycin;Spiramycin;Telithromycin	NODE_42_length_10219_cov_119.248415
16	resfinder	URMC_16	URINE	Inpatient	ST131	B2	sul1_5	42	10219	119.248	6412	7278	-	1-867/867	===============	0/0	100	99.89	EU780013	sul1	Sulfamethoxazole	NODE_42_length_10219_cov_119.248415
16	resfinder	URMC_16	URINE	Inpatient	ST131	B2	aadA5_1	42	10219	119.248	7798	8586	-	1-789/789	===============	0/0	100	100	AF137361	aadA5	Streptomycin	NODE_42_length_10219_cov_119.248415
16	resfinder	URMC_16	URINE	Inpatient	ST131	B2	dfrA17_1	42	10219	119.248	8717	9190	-	1-474/474	===============	0/0	100	100	FJ460238	dfrA17	Trimethoprim	NODE_42_length_10219_cov_119.248415
16	resfinder	URMC_16	URINE	Inpatient	ST131	B2	ant(3'')-Ia_1	42	10219	119.248	9209	9375	-	1-174/972	===...../......	42435	17.18	95.98	X02340	ant(3'')-Ia	Streptomycin	NODE_42_length_10219_cov_119.248415
16	resfinder	URMC_16	URINE	Inpatient	ST131	B2	tet(A)_6	43	6911	110.153	1563	2809	-	1-1247/1275	===============	0/0	97.8	100	AF534183	tet(A)	Doxycycline;Tetracycline	NODE_43_length_6911_cov_110.152565
16	resfinder	URMC_16	URINE	Inpatient	ST131	B2	aph(6)-Id_1	43	6911	110.153	3788	4624	-	1-837/837	===============	0/0	100	99.88	M28829	aph(6)-Id	Streptomycin	NODE_43_length_6911_cov_110.152565
16	resfinder	URMC_16	URINE	Inpatient	ST131	B2	aph(3'')-Ib_5	43	6911	110.153	4624	5427	-	1-804/804	===============	0/0	100	100	AF321551	aph(3'')-Ib	Streptomycin	NODE_43_length_6911_cov_110.152565
16	resfinder	URMC_16	URINE	Inpatient	ST131	B2	sul2_2	43	6911	110.153	5488	6303	-	1-816/816	===============	0/0	100	100	AY034138	sul2	Sulfamethoxazole	NODE_43_length_6911_cov_110.152565
16	resfinder	URMC_16	URINE	Inpatient	ST131	B2	mdf(A)_1	4	342879	105.339	281477	282709	+	1-1233/1233	===============	0/0	100	97.81	Y08743	mdf(A)		NODE_4_length_342879_cov_105.338516
16	vfdb	URMC_16	URINE	Inpatient	ST131	B2	chuV	11	191252	122.25	11101	11901	-	1-801/801	===============	0/0	100	99.75	NP_756180	(chuV) ATP-binding hydrophilic protein ChuV [Chu (VF0227)] [Escherichia coli CFT073]		NODE_11_length_191252_cov_122.250177
16	vfdb	URMC_16	URINE	Inpatient	ST131	B2	chuU	11	191252	122.25	11868	12860	-	1-993/993	===============	0/0	100	99.3	NP_756179	(chuU) heme permease protein ChuU [Chu (VF0227)] [Escherichia coli CFT073]		NODE_11_length_191252_cov_122.250177
16	vfdb	URMC_16	URINE	Inpatient	ST131	B2	chuY	11	191252	122.25	12909	13532	-	1-624/624	===============	0/0	100	98.4	NP_756178	(chuY) ChuY [Chu (VF0227)] [Escherichia coli CFT073]		NODE_11_length_191252_cov_122.250177
16	vfdb	URMC_16	URINE	Inpatient	ST131	B2	chuX	11	191252	122.25	13532	14026	-	1-495/495	===============	0/0	100	100	NP_756177	(chuX) putative heme-binding protein ChuX [Chu (VF0227)] [Escherichia coli CFT073]		NODE_11_length_191252_cov_122.250177
16	vfdb	URMC_16	URINE	Inpatient	ST131	B2	chuW	11	191252	122.25	14039	15376	-	1-1338/1338	===============	0/0	100	99.25	NP_756176	(chuW) Putative oxygen independent coproporphyrinogen III oxidase [Chu (VF0227)] [Escherichia coli CFT073]		NODE_11_length_191252_cov_122.250177
16	vfdb	URMC_16	URINE	Inpatient	ST131	B2	chuT	11	191252	122.25	15396	16388	-	1-993/993	===============	0/0	100	99.8	NP_756175	(chuT) periplasmic heme-binding protein ChuT [Chu (VF0227)] [Escherichia coli CFT073]		NODE_11_length_191252_cov_122.250177
16	vfdb	URMC_16	URINE	Inpatient	ST131	B2	chuA	11	191252	122.25	17031	18977	+	1-1947/1947	===============	0/0	100	99.54	NP_756170	(chuA) Outer membrane heme/hemoglobin receptor ChuA [Chu (VF0227)] [Escherichia coli CFT073]		NODE_11_length_191252_cov_122.250177
16	vfdb	URMC_16	URINE	Inpatient	ST131	B2	chuS	11	191252	122.25	19026	20054	+	1-1029/1029	===============	0/0	100	99.03	NP_756169	(chuS) heme oxygenase ChuS [Chu (VF0227)] [Escherichia coli CFT073]		NODE_11_length_191252_cov_122.250177
16	vfdb	URMC_16	URINE	Inpatient	ST131	B2	aslA	16	109391	129.421	71029	72457	+	1-1428/1428	========/======	42369	100	98.18	AAG10151	(aslA) putative arylsulfatase [AslA (VF0238)] [Escherichia coli O18:K1:H7 str. RS218]		NODE_16_length_109391_cov_129.421475
16	vfdb	URMC_16	URINE	Inpatient	ST131	B2	yagV/ecpE	19	74170	107.357	43676	44429	-	1-754/756	===============	0/0	99.74	98.01	NP_286006	(yagV/ecpE) E. coli common pilus chaperone EcpE [ECP (VF0404)] [Escherichia coli O157:H7 str. EDL933]		NODE_19_length_74170_cov_107.356725
16	vfdb	URMC_16	URINE	Inpatient	ST131	B2	yagW/ecpD	19	74170	107.357	44353	45996	-	1-1644/1644	===============	0/0	100	99.09	NP_286007	(yagW/ecpD) polymerized tip adhesin of ECP fibers [ECP (VF0404)] [Escherichia coli O157:H7 str. EDL933]		NODE_19_length_74170_cov_107.356725
16	vfdb	URMC_16	URINE	Inpatient	ST131	B2	yagX/ecpC	19	74170	107.357	45986	48511	-	1-2526/2526	===============	0/0	100	97.58	NP_286008	(yagX/ecpC) E. coli common pilus usher EcpC [ECP (VF0404)] [Escherichia coli O157:H7 str. EDL933]		NODE_19_length_74170_cov_107.356725
16	vfdb	URMC_16	URINE	Inpatient	ST131	B2	yagY/ecpB	19	74170	107.357	48537	49205	-	1-669/669	===============	0/0	100	98.06	NP_286009	(yagY/ecpB) E. coli common pilus chaperone EcpB [ECP (VF0404)] [Escherichia coli O157:H7 str. EDL933]		NODE_19_length_74170_cov_107.356725
16	vfdb	URMC_16	URINE	Inpatient	ST131	B2	yagZ/ecpA	19	74170	107.357	49262	49849	-	1-588/588	===============	0/0	100	98.3	NP_286010	(yagZ/ecpA) E. coli common pilus structural subunit EcpA [ECP (VF0404)] [Escherichia coli O157:H7 str. EDL933]		NODE_19_length_74170_cov_107.356725
16	vfdb	URMC_16	URINE	Inpatient	ST131	B2	ykgK/ecpR	19	74170	107.357	49924	50514	-	1-591/591	===============	0/0	100	99.49	NP_286011	(ykgK/ecpR) regulator protein EcpR [ECP (VF0404)] [Escherichia coli O157:H7 str. EDL933]		NODE_19_length_74170_cov_107.356725
16	vfdb	URMC_16	URINE	Inpatient	ST131	B2	fdeC	19	74170	107.357	59767	64014	+	1-4251/4251	========/======	42371	99.93	97.44	YP_002390132	(fdeC) adhesin FdeC [FdeC (VF0506)] [Escherichia coli O45:K1:H7 str. S88]		NODE_19_length_74170_cov_107.356725
16	vfdb	URMC_16	URINE	Inpatient	ST131	B2	ompA	1	624598	97.4031	94106	95158	-	1-1041/1041	========/======	42380	100	95.82	AAF37887	(ompA) outer membrane protein A [OmpA (VF0236)] [Escherichia coli O18:K1:H7 str. RS218]		NODE_1_length_624598_cov_97.403074
16	vfdb	URMC_16	URINE	Inpatient	ST131	B2	kpsD	22	42052	97.6753	12656	14332	-	1-1677/1677	===============	0/0	100	99.52	AAA21682	(kpsD) KpsD [K1 capsule (VF0239)] [Escherichia coli O18:K1:H7 str. RS218]		NODE_22_length_42052_cov_97.675253
16	vfdb	URMC_16	URINE	Inpatient	ST131	B2	ybtS	2	423565	94.011	387878	389182	-	1-1305/1305	===============	0/0	100	99.85	NP_405477	(ybtS) salicylate synthase Irp9 [Yersiniabactin (VF0136)] [Yersinia pestis CO92]		NODE_2_length_423565_cov_94.011015
16	vfdb	URMC_16	URINE	Inpatient	ST131	B2	ybtX	2	423565	94.011	389210	390490	-	1-1281/1281	===============	0/0	100	99.45	NP_405476	(ybtX) putative signal transducer [Yersiniabactin (VF0136)] [Yersinia pestis CO92]		NODE_2_length_423565_cov_94.011015
16	vfdb	URMC_16	URINE	Inpatient	ST131	B2	ybtQ	2	423565	94.011	390483	392285	-	1-1803/1803	===============	0/0	100	99.56	NP_405475	(ybtQ) inner membrane ABC-transporter YbtQ [Yersiniabactin (VF0136)] [Yersinia pestis CO92]		NODE_2_length_423565_cov_94.011015
16	vfdb	URMC_16	URINE	Inpatient	ST131	B2	ybtP	2	423565	94.011	392272	394074	-	1-1803/1803	===============	0/0	100	99.56	NP_405474	(ybtP) lipoprotein inner membrane ABC-transporter [Yersiniabactin (VF0136)] [Yersinia pestis CO92]		NODE_2_length_423565_cov_94.011015
16	vfdb	URMC_16	URINE	Inpatient	ST131	B2	ybtA	2	423565	94.011	394241	395200	+	1-960/960	===============	0/0	100	99.48	NP_405473	(ybtA) transcriptional regulator YbtA [Yersiniabactin (VF0136)] [Yersinia pestis CO92]		NODE_2_length_423565_cov_94.011015
16	vfdb	URMC_16	URINE	Inpatient	ST131	B2	irp2	2	423565	94.011	395391	396034	+	1-644/6108	==.............	0/0	10.54	99.84	NP_405472	(irp2) yersiniabactin biosynthetic protein Irp2 [Yersiniabactin (VF0136)] [Yersinia pestis CO92]		NODE_2_length_423565_cov_94.011015
16	vfdb	URMC_16	URINE	Inpatient	ST131	B2	fyuA	30	25540	93.0086	4017	6038	-	1-2022/2022	===============	0/0	100	99.9	NP_405467	(fyuA) pesticin/yersiniabactin receptor protein [Yersiniabactin (VF0136)] [Yersinia pestis CO92]		NODE_30_length_25540_cov_93.008618
16	vfdb	URMC_16	URINE	Inpatient	ST131	B2	ybtE	30	25540	93.0086	6170	7747	-	1-1578/1578	===============	0/0	100	99.75	NP_405468	(ybtE) yersiniabactin siderophore biosynthetic protein [Yersiniabactin (VF0136)] [Yersinia pestis CO92]		NODE_30_length_25540_cov_93.008618
16	vfdb	URMC_16	URINE	Inpatient	ST131	B2	ybtT	30	25540	93.0086	7751	8554	-	1-804/804	===============	0/0	100	99.5	NP_405469	(ybtT) yersiniabactin biosynthetic protein YbtT [Yersiniabactin (VF0136)] [Yersinia pestis CO92]		NODE_30_length_25540_cov_93.008618
16	vfdb	URMC_16	URINE	Inpatient	ST131	B2	ybtU	30	25540	93.0086	8551	9651	-	1-1101/1101	===============	0/0	100	99.64	NP_405470	(ybtU) yersiniabactin biosynthetic protein YbtU [Yersiniabactin (VF0136)] [Yersinia pestis CO92]		NODE_30_length_25540_cov_93.008618
16	vfdb	URMC_16	URINE	Inpatient	ST131	B2	irp1	30	25540	93.0086	9648	19139	-	1-9492/9492	===============	0/0	100	99.7	NP_405471	(irp1) yersiniabactin biosynthetic protein Irp1 [Yersiniabactin (VF0136)] [Yersinia pestis CO92]		NODE_30_length_25540_cov_93.008618
16	vfdb	URMC_16	URINE	Inpatient	ST131	B2	irp2	30	25540	93.0086	19227	24710	-	624-6108/6108	.=======/======	42369	89.78	99.38	NP_405472	(irp2) yersiniabactin biosynthetic protein Irp2 [Yersiniabactin (VF0136)] [Yersinia pestis CO92]		NODE_30_length_25540_cov_93.008618
16	vfdb	URMC_16	URINE	Inpatient	ST131	B2	sat	34	16984	103.424	1981	5880	-	1-3900/3900	===============	0/0	100	99.51	NP_755494	(sat) Aecreted auto transpoter toxin [Sat (VF0231)] [Escherichia coli CFT073]		NODE_34_length_16984_cov_103.424334
16	vfdb	URMC_16	URINE	Inpatient	ST131	B2	iucD	34	16984	103.424	9051	10372	-	1-1323/1338	========/======	42369	98.8	96.3	NP_755499	(iucD) L-lysine 6-monooxygenase IucD [Aerobactin (VF0229)] [Escherichia coli CFT073]		NODE_34_length_16984_cov_103.424334
16	vfdb	URMC_16	URINE	Inpatient	ST131	B2	iucC	34	16984	103.424	10369	12111	-	1-1743/1743	===============	0/0	100	98.11	NP_755500	(iucC) aerobactin siderophore biosynthesis protein IucC [Aerobactin (VF0229)] [Escherichia coli CFT073]		NODE_34_length_16984_cov_103.424334
16	vfdb	URMC_16	URINE	Inpatient	ST131	B2	iucB	34	16984	103.424	12111	13058	-	1-948/948	===============	0/0	100	99.79	NP_709455	(iucB) aerobactin synthesis protein IucB [Aerobactin (VF0123)] [Shigella flexneri 2a str. 301]		NODE_34_length_16984_cov_103.424334
16	vfdb	URMC_16	URINE	Inpatient	ST131	B2	iucA	34	16984	103.424	13059	14840	-	1-1782/1782	===============	0/0	100	99.83	NP_709454	(iucA) aerobactin synthesis protein IucA [Aerobactin (VF0123)] [Shigella flexneri 2a str. 301]		NODE_34_length_16984_cov_103.424334
16	vfdb	URMC_16	URINE	Inpatient	ST131	B2	fimB	36	14537	110.803	127	413	+	317-603/603	.......========	0/0	47.6	98.61	NP_757239	(fimB) Type 1 fimbriae Regulatory protein fimB [Type 1 fimbriae (VF0221)] [Escherichia coli CFT073]		NODE_36_length_14537_cov_110.803331
16	vfdb	URMC_16	URINE	Inpatient	ST131	B2	fimE	36	14537	110.803	891	1487	+	1-597/597	===============	0/0	100	98.83	NP_757240	(fimE) Type 1 fimbriae Regulatory protein fimE [Type 1 fimbriae (VF0221)] [Escherichia coli CFT073]		NODE_36_length_14537_cov_110.803331
16	vfdb	URMC_16	URINE	Inpatient	ST131	B2	fimI	36	14537	110.803	2580	3119	+	1-540/540	===============	0/0	100	98.52	NP_757242	(fimI) Fimbrin-like protein fimI precursor [Type 1 fimbriae (VF0221)] [Escherichia coli CFT073]		NODE_36_length_14537_cov_110.803331
16	vfdb	URMC_16	URINE	Inpatient	ST131	B2	fimC	36	14537	110.803	3156	3881	+	1-726/726	===============	0/0	100	98.62	NP_757243	(fimC) Chaperone protein fimC precursor [Type 1 fimbriae (VF0221)] [Escherichia coli CFT073]		NODE_36_length_14537_cov_110.803331
16	vfdb	URMC_16	URINE	Inpatient	ST131	B2	fimD	36	14537	110.803	3948	6584	+	1-2637/2637	===============	0/0	100	98.9	NP_757244	(fimD) Outer membrane usher protein fimD precursor [Type 1 fimbriae (VF0221)] [Escherichia coli CFT073]		NODE_36_length_14537_cov_110.803331
16	vfdb	URMC_16	URINE	Inpatient	ST131	B2	fimF	36	14537	110.803	6591	7124	+	1-534/534	===============	0/0	100	99.06	NP_757245	(fimF) FimF protein precursor [Type 1 fimbriae (VF0221)] [Escherichia coli CFT073]		NODE_36_length_14537_cov_110.803331
16	vfdb	URMC_16	URINE	Inpatient	ST131	B2	fimG	36	14537	110.803	7137	7640	+	1-504/504	===============	0/0	100	98.21	NP_757247	(fimG) FimG protein precursor [Type 1 fimbriae (VF0221)] [Escherichia coli CFT073]		NODE_36_length_14537_cov_110.803331
16	vfdb	URMC_16	URINE	Inpatient	ST131	B2	fimH	36	14537	110.803	7651	8562	+	1-912/912	===============	0/0	100	97.59	NP_757248	(fimH) FimH protein precursor [Type 1 fimbriae (VF0221)] [Escherichia coli CFT073]		NODE_36_length_14537_cov_110.803331
16	vfdb	URMC_16	URINE	Inpatient	ST131	B2	senB	41	10524	110.827	948	2086	-	2-1140/1140	===============	0/0	99.91	99.74	YP_406304	(senB) enterotoxin [ShET2 (VF0258)] [Shigella flexneri 2a str. 301]		NODE_41_length_10524_cov_110.827434
16	vfdb	URMC_16	URINE	Inpatient	ST131	B2	fimB	45	6000	94.8563	125	449	-	1-325/603	=========......	0/0	53.9	97.23	NP_757239	(fimB) Type 1 fimbriae Regulatory protein fimB [Type 1 fimbriae (VF0221)] [Escherichia coli CFT073]		NODE_45_length_6000_cov_94.856292
16	vfdb	URMC_16	URINE	Inpatient	ST131	B2	entD	4	342879	105.339	11557	12218	-	1-662/771	=============..	0/0	85.86	97.73	NP_752599	(entD) phosphopantetheinyl transferase component of enterobactin synthase multienzyme complex [Enterobactin (VF0228)] [Escherichia coli CFT073]		NODE_4_length_342879_cov_105.338516
16	vfdb	URMC_16	URINE	Inpatient	ST131	B2	fepA	4	342879	105.339	12243	14483	-	1-2241/2241	===============	0/0	100	98.8	NP_752600	(fepA) ferrienterobactin outer membrane transporter [Enterobactin (VF0228)] [Escherichia coli CFT073]		NODE_4_length_342879_cov_105.338516
16	vfdb	URMC_16	URINE	Inpatient	ST131	B2	fes	4	342879	105.339	14726	15928	+	1-1203/1203	===============	0/0	100	99.17	NP_752602	(fes) enterobactin/ferric enterobactin esterase [enterobactin (IA019)] [Escherichia coli CFT073]		NODE_4_length_342879_cov_105.338516
16	vfdb	URMC_16	URINE	Inpatient	ST131	B2	entF	4	342879	105.339	16146	19999	+	1-3854/3882	===============	0/0	99.28	97.77	NP_752604	(entF) enterobactin synthase multienzyme complex component ATP-dependent [Enterobactin (VF0228)] [Escherichia coli CFT073]		NODE_4_length_342879_cov_105.338516
16	vfdb	URMC_16	URINE	Inpatient	ST131	B2	fepC	4	342879	105.339	21373	22188	-	1-816/816	===============	0/0	100	99.14	NP_752606	(fepC) ferrienterobactin ABC transporter ATPase [Enterobactin (VF0228)] [Escherichia coli CFT073]		NODE_4_length_342879_cov_105.338516
16	vfdb	URMC_16	URINE	Inpatient	ST131	B2	fepG	4	342879	105.339	22185	23177	-	1-993/993	===============	0/0	100	97.68	NP_752607	(fepG) iron-enterobactin ABC transporter permease [Enterobactin (VF0228)] [Escherichia coli CFT073]		NODE_4_length_342879_cov_105.338516
16	vfdb	URMC_16	URINE	Inpatient	ST131	B2	fepD	4	342879	105.339	23174	24190	-	1-1017/1017	===============	0/0	100	97.84	NP_752608	(fepD) ferrienterobactin ABC transporter permease [Enterobactin (VF0228)] [Escherichia coli CFT073]		NODE_4_length_342879_cov_105.338516
16	vfdb	URMC_16	URINE	Inpatient	ST131	B2	entS	4	342879	105.339	24289	25539	+	1-1251/1251	===============	0/0	100	98.32	NP_752609	(entS) enterobactin exporter iron-regulated [enterobactin (IA019)] [Escherichia coli CFT073]		NODE_4_length_342879_cov_105.338516
16	vfdb	URMC_16	URINE	Inpatient	ST131	B2	fepB	4	342879	105.339	25543	26499	-	1-957/957	===============	0/0	100	99.69	NP_752610	(fepB) ferrienterobactin ABC transporter periplasmic binding protein [Enterobactin (VF0228)] [Escherichia coli CFT073]		NODE_4_length_342879_cov_105.338516
16	vfdb	URMC_16	URINE	Inpatient	ST131	B2	entC	4	342879	105.339	26676	27863	+	1-1188/1188	===============	0/0	100	99.41	NP_752611	(entC) isochorismate synthase 1 [Enterobactin (VF0228)] [Escherichia coli CFT073]		NODE_4_length_342879_cov_105.338516
16	vfdb	URMC_16	URINE	Inpatient	ST131	B2	entE	4	342879	105.339	27873	29483	+	1-1611/1611	===============	0/0	100	99.13	NP_752612	(entE) 23-dihydroxybenzoate-AMP ligase component of enterobactin synthase multienzyme complex [Enterobactin (VF0228)] [Escherichia coli CFT073]		NODE_4_length_342879_cov_105.338516
16	vfdb	URMC_16	URINE	Inpatient	ST131	B2	entB	4	342879	105.339	29497	30354	+	1-858/858	===============	0/0	100	99.53	NP_752613	(entB) isochorismatase [Enterobactin (VF0228)] [Escherichia coli CFT073]		NODE_4_length_342879_cov_105.338516
16	vfdb	URMC_16	URINE	Inpatient	ST131	B2	entA	4	342879	105.339	30354	31100	+	1-747/747	===============	0/0	100	98.13	NP_752614	(entA) 23-dihydro-23-dihydroxybenzoate dehydrogenase [Enterobactin (VF0228)] [Escherichia coli CFT073]		NODE_4_length_342879_cov_105.338516
16	vfdb	URMC_16	URINE	Inpatient	ST131	B2	papB	50	3001	92.0759	1801	2114	+	1-315/315	========/======	42369	99.68	98.41		(papB) regulatory protein PapB [P fimbriae (VF0220)] [Escherichia coli CFT073]		NODE_50_length_3001_cov_92.075852
16	vfdb	URMC_16	URINE	Inpatient	ST131	B2	papX	56	1512	100.684	579	1130	-	1-552/552	===============	0/0	100	97.64	NP_755457	(papX) PapX protein regulates flagellum synthesis to repress motility [P fimbriae (CVF425)] [Escherichia coli CFT073]		NODE_56_length_1512_cov_100.683755
16	vfdb	URMC_16	URINE	Inpatient	ST131	B2	gspH	5	338001	118.6	4333	4863	-	1-531/531	===============	0/0	100	96.61	YP_404604	(gspH) general secretion pathway protein H [T2SS (VF0333)] [Shigella dysenteriae Sd197]		NODE_5_length_338001_cov_118.600304
16	vfdb	URMC_16	URINE	Inpatient	ST131	B2	gspG	5	338001	118.6	4900	5355	-	1-456/456	===============	0/0	100	95.83	YP_404603	(gspG) general secretion pathway protein G [T2SS (VF0333)] [Shigella dysenteriae Sd197]		NODE_5_length_338001_cov_118.600304
16	vfdb	URMC_16	URINE	Inpatient	ST131	B2	gspD	5	338001	118.6	8088	9938	-	1-1836/1836	========/======	42383	100	96.06	YP_404600	(gspD) general secretion pathway protein D [T2SS (VF0333)] [Shigella dysenteriae Sd197]		NODE_5_length_338001_cov_118.600304
17	plasmidfinder	URMC_17	URINE	Inpatient	ST131	B2	IncFII_1	36	20700	49.0774	17318	17578	-	1-261/261	===============	0/0	100	100	AY458016	IncFII_1__AY458016		NODE_36_length_20700_cov_49.077432
17	plasmidfinder	URMC_17	URINE	Inpatient	ST131	B2	IncFIA_1	37	17425	46.6423	12728	13115	-	1-388/388	===============	0/0	100	99.74	AP001918	IncFIA_1__AP001918		NODE_37_length_17425_cov_46.642329
17	resfinder	URMC_17	URINE	Inpatient	ST131	B2	mdf(A)_1	1	619479	33.9371	553467	554699	+	1-1233/1233	===============	0/0	100	97.81	Y08743	mdf(A)		NODE_1_length_619479_cov_33.937146
17	resfinder	URMC_17	URINE	Inpatient	ST131	B2	blaTEM-1B_1	36	20700	49.0774	19459	20319	-	1-861/861	===============	0/0	100	99.88	AY458016	blaTEM-1B	Amoxicillin;Ampicillin;Cephalothin;Piperacillin;Ticarcillin	NODE_36_length_20700_cov_49.077432
17	resfinder	URMC_17	URINE	Inpatient	ST131	B2	blaCTX-M-15_1	6	247133	33.9909	246083	246958	-	1-876/876	===============	0/0	100	100	AY044436	blaCTX-M-15	Amoxicillin;Ampicillin;Aztreonam;Cefepime;Cefotaxime;Ceftazidime;Ceftriaxone;Piperacillin;Ticarcillin	NODE_6_length_247133_cov_33.990923
17	vfdb	URMC_17	URINE	Inpatient	ST131	B2	gspD	10	179036	34.3998	168779	170629	+	1-1836/1836	========/======	42383	100	96.06	YP_404600	(gspD) general secretion pathway protein D [T2SS (VF0333)] [Shigella dysenteriae Sd197]		NODE_10_length_179036_cov_34.399829
17	vfdb	URMC_17	URINE	Inpatient	ST131	B2	gspG	10	179036	34.3998	173362	173817	+	1-456/456	===============	0/0	100	96.27	YP_404603	(gspG) general secretion pathway protein G [T2SS (VF0333)] [Shigella dysenteriae Sd197]		NODE_10_length_179036_cov_34.399829
17	vfdb	URMC_17	URINE	Inpatient	ST131	B2	gspK	10	179036	34.3998	175351	176328	+	1-978/978	===============	0/0	100	96.52	YP_404607	(gspK) general secretion pathway protein K [T2SS (VF0333)] [Shigella dysenteriae Sd197]		NODE_10_length_179036_cov_34.399829
17	vfdb	URMC_17	URINE	Inpatient	ST131	B2	ompA	11	163310	35.4109	35358	36410	+	1-1041/1041	========/======	42380	100	95.82	AAF37887	(ompA) outer membrane protein A [OmpA (VF0236)] [Escherichia coli O18:K1:H7 str. RS218]		NODE_11_length_163310_cov_35.410901
17	vfdb	URMC_17	URINE	Inpatient	ST131	B2	aslA	19	109361	36.2633	70999	72427	+	1-1428/1428	========/======	42369	100	98.11	AAG10151	(aslA) putative arylsulfatase [AslA (VF0238)] [Escherichia coli O18:K1:H7 str. RS218]		NODE_19_length_109361_cov_36.263251
17	vfdb	URMC_17	URINE	Inpatient	ST131	B2	fdeC	1	619479	33.9371	6962	11209	+	1-4251/4251	========/======	42371	99.93	97.41	YP_002390132	(fdeC) adhesin FdeC [FdeC (VF0506)] [Escherichia coli O45:K1:H7 str. S88]		NODE_1_length_619479_cov_33.937146
17	vfdb	URMC_17	URINE	Inpatient	ST131	B2	entD	1	619479	33.9371	283512	284173	-	1-662/771	=============..	0/0	85.86	96.68	NP_752599	(entD) phosphopantetheinyl transferase component of enterobactin synthase multienzyme complex [Enterobactin (VF0228)] [Escherichia coli CFT073]		NODE_1_length_619479_cov_33.937146
17	vfdb	URMC_17	URINE	Inpatient	ST131	B2	fepA	1	619479	33.9371	284198	286438	-	1-2241/2241	===============	0/0	100	98.93	NP_752600	(fepA) ferrienterobactin outer membrane transporter [Enterobactin (VF0228)] [Escherichia coli CFT073]		NODE_1_length_619479_cov_33.937146
17	vfdb	URMC_17	URINE	Inpatient	ST131	B2	fes	1	619479	33.9371	286681	287883	+	1-1203/1203	===============	0/0	100	99	NP_752602	(fes) enterobactin/ferric enterobactin esterase [enterobactin (IA019)] [Escherichia coli CFT073]		NODE_1_length_619479_cov_33.937146
17	vfdb	URMC_17	URINE	Inpatient	ST131	B2	entF	1	619479	33.9371	288101	291982	+	1-3882/3882	===============	0/0	100	98.2	NP_752604	(entF) enterobactin synthase multienzyme complex component ATP-dependent [Enterobactin (VF0228)] [Escherichia coli CFT073]		NODE_1_length_619479_cov_33.937146
17	vfdb	URMC_17	URINE	Inpatient	ST131	B2	fepC	1	619479	33.9371	293359	294174	-	1-816/816	===============	0/0	100	99.14	NP_752606	(fepC) ferrienterobactin ABC transporter ATPase [Enterobactin (VF0228)] [Escherichia coli CFT073]		NODE_1_length_619479_cov_33.937146
17	vfdb	URMC_17	URINE	Inpatient	ST131	B2	fepG	1	619479	33.9371	294171	295163	-	1-993/993	===============	0/0	100	97.89	NP_752607	(fepG) iron-enterobactin ABC transporter permease [Enterobactin (VF0228)] [Escherichia coli CFT073]		NODE_1_length_619479_cov_33.937146
17	vfdb	URMC_17	URINE	Inpatient	ST131	B2	fepD	1	619479	33.9371	295160	296176	-	1-1017/1017	===============	0/0	100	97.84	NP_752608	(fepD) ferrienterobactin ABC transporter permease [Enterobactin (VF0228)] [Escherichia coli CFT073]		NODE_1_length_619479_cov_33.937146
17	vfdb	URMC_17	URINE	Inpatient	ST131	B2	entS	1	619479	33.9371	296275	297525	+	1-1251/1251	===============	0/0	100	97.44	NP_752609	(entS) enterobactin exporter iron-regulated [enterobactin (IA019)] [Escherichia coli CFT073]		NODE_1_length_619479_cov_33.937146
17	vfdb	URMC_17	URINE	Inpatient	ST131	B2	fepB	1	619479	33.9371	297529	298485	-	1-957/957	===============	0/0	100	98.43	NP_752610	(fepB) ferrienterobactin ABC transporter periplasmic binding protein [Enterobactin (VF0228)] [Escherichia coli CFT073]		NODE_1_length_619479_cov_33.937146
17	vfdb	URMC_17	URINE	Inpatient	ST131	B2	entC	1	619479	33.9371	298662	299849	+	1-1188/1188	===============	0/0	100	98.74	NP_752611	(entC) isochorismate synthase 1 [Enterobactin (VF0228)] [Escherichia coli CFT073]		NODE_1_length_619479_cov_33.937146
17	vfdb	URMC_17	URINE	Inpatient	ST131	B2	entE	1	619479	33.9371	299859	301469	+	1-1611/1611	===============	0/0	100	98.88	NP_752612	(entE) 23-dihydroxybenzoate-AMP ligase component of enterobactin synthase multienzyme complex [Enterobactin (VF0228)] [Escherichia coli CFT073]		NODE_1_length_619479_cov_33.937146
17	vfdb	URMC_17	URINE	Inpatient	ST131	B2	entB	1	619479	33.9371	301483	302340	+	1-858/858	===============	0/0	100	99.42	NP_752613	(entB) isochorismatase [Enterobactin (VF0228)] [Escherichia coli CFT073]		NODE_1_length_619479_cov_33.937146
17	vfdb	URMC_17	URINE	Inpatient	ST131	B2	entA	1	619479	33.9371	302340	303086	+	1-747/747	===============	0/0	100	98.13	NP_752614	(entA) 23-dihydro-23-dihydroxybenzoate dehydrogenase [Enterobactin (VF0228)] [Escherichia coli CFT073]		NODE_1_length_619479_cov_33.937146
17	vfdb	URMC_17	URINE	Inpatient	ST131	B2	fyuA	20	95638	31.2147	57436	59457	-	1-2022/2022	===============	0/0	100	99.8	NP_405467	(fyuA) pesticin/yersiniabactin receptor protein [Yersiniabactin (VF0136)] [Yersinia pestis CO92]		NODE_20_length_95638_cov_31.214719
17	vfdb	URMC_17	URINE	Inpatient	ST131	B2	ybtE	20	95638	31.2147	59588	61165	-	1-1578/1578	===============	0/0	100	99.81	NP_405468	(ybtE) yersiniabactin siderophore biosynthetic protein [Yersiniabactin (VF0136)] [Yersinia pestis CO92]		NODE_20_length_95638_cov_31.214719
17	vfdb	URMC_17	URINE	Inpatient	ST131	B2	ybtT	20	95638	31.2147	61169	61972	-	1-804/804	===============	0/0	100	99.63	NP_405469	(ybtT) yersiniabactin biosynthetic protein YbtT [Yersiniabactin (VF0136)] [Yersinia pestis CO92]		NODE_20_length_95638_cov_31.214719
17	vfdb	URMC_17	URINE	Inpatient	ST131	B2	ybtU	20	95638	31.2147	61969	63069	-	1-1101/1101	===============	0/0	100	99.73	NP_405470	(ybtU) yersiniabactin biosynthetic protein YbtU [Yersiniabactin (VF0136)] [Yersinia pestis CO92]		NODE_20_length_95638_cov_31.214719
17	vfdb	URMC_17	URINE	Inpatient	ST131	B2	irp1	20	95638	31.2147	63066	72557	-	1-9492/9492	===============	0/0	100	99.76	NP_405471	(irp1) yersiniabactin biosynthetic protein Irp1 [Yersiniabactin (VF0136)] [Yersinia pestis CO92]		NODE_20_length_95638_cov_31.214719
17	vfdb	URMC_17	URINE	Inpatient	ST131	B2	irp2	20	95638	31.2147	72645	78752	-	1-6108/6108	===============	0/0	100	99.46	NP_405472	(irp2) yersiniabactin biosynthetic protein Irp2 [Yersiniabactin (VF0136)] [Yersinia pestis CO92]		NODE_20_length_95638_cov_31.214719
17	vfdb	URMC_17	URINE	Inpatient	ST131	B2	ybtA	20	95638	31.2147	78943	79902	-	1-960/960	===============	0/0	100	99.27	NP_405473	(ybtA) transcriptional regulator YbtA [Yersiniabactin (VF0136)] [Yersinia pestis CO92]		NODE_20_length_95638_cov_31.214719
17	vfdb	URMC_17	URINE	Inpatient	ST131	B2	ybtP	20	95638	31.2147	80069	81871	+	1-1803/1803	===============	0/0	100	99.61	NP_405474	(ybtP) lipoprotein inner membrane ABC-transporter [Yersiniabactin (VF0136)] [Yersinia pestis CO92]		NODE_20_length_95638_cov_31.214719
17	vfdb	URMC_17	URINE	Inpatient	ST131	B2	ybtQ	20	95638	31.2147	81858	83660	+	1-1803/1803	===============	0/0	100	99.56	NP_405475	(ybtQ) inner membrane ABC-transporter YbtQ [Yersiniabactin (VF0136)] [Yersinia pestis CO92]		NODE_20_length_95638_cov_31.214719
17	vfdb	URMC_17	URINE	Inpatient	ST131	B2	ybtX	20	95638	31.2147	83653	84933	+	1-1281/1281	===============	0/0	100	99.69	NP_405476	(ybtX) putative signal transducer [Yersiniabactin (VF0136)] [Yersinia pestis CO92]		NODE_20_length_95638_cov_31.214719
17	vfdb	URMC_17	URINE	Inpatient	ST131	B2	ybtS	20	95638	31.2147	84961	86265	+	1-1305/1305	===============	0/0	100	99.85	NP_405477	(ybtS) salicylate synthase Irp9 [Yersiniabactin (VF0136)] [Yersinia pestis CO92]		NODE_20_length_95638_cov_31.214719
17	vfdb	URMC_17	URINE	Inpatient	ST131	B2	ykgK/ecpR	21	91207	33.4198	2556	3146	+	1-591/591	===============	0/0	100	99.49	NP_286011	(ykgK/ecpR) regulator protein EcpR [ECP (VF0404)] [Escherichia coli O157:H7 str. EDL933]		NODE_21_length_91207_cov_33.419840
17	vfdb	URMC_17	URINE	Inpatient	ST131	B2	yagZ/ecpA	21	91207	33.4198	3221	3808	+	1-588/588	===============	0/0	100	98.47	NP_286010	(yagZ/ecpA) E. coli common pilus structural subunit EcpA [ECP (VF0404)] [Escherichia coli O157:H7 str. EDL933]		NODE_21_length_91207_cov_33.419840
17	vfdb	URMC_17	URINE	Inpatient	ST131	B2	yagY/ecpB	21	91207	33.4198	3865	4533	+	1-669/669	===============	0/0	100	98.06	NP_286009	(yagY/ecpB) E. coli common pilus chaperone EcpB [ECP (VF0404)] [Escherichia coli O157:H7 str. EDL933]		NODE_21_length_91207_cov_33.419840
17	vfdb	URMC_17	URINE	Inpatient	ST131	B2	yagX/ecpC	21	91207	33.4198	4559	7084	+	1-2526/2526	===============	0/0	100	97.62	NP_286008	(yagX/ecpC) E. coli common pilus usher EcpC [ECP (VF0404)] [Escherichia coli O157:H7 str. EDL933]		NODE_21_length_91207_cov_33.419840
17	vfdb	URMC_17	URINE	Inpatient	ST131	B2	yagW/ecpD	21	91207	33.4198	7074	8717	+	1-1644/1644	===============	0/0	100	99.21	NP_286007	(yagW/ecpD) polymerized tip adhesin of ECP fibers [ECP (VF0404)] [Escherichia coli O157:H7 str. EDL933]		NODE_21_length_91207_cov_33.419840
17	vfdb	URMC_17	URINE	Inpatient	ST131	B2	yagV/ecpE	21	91207	33.4198	8641	9394	+	1-754/756	===============	0/0	99.74	98.01	NP_286006	(yagV/ecpE) E. coli common pilus chaperone EcpE [ECP (VF0404)] [Escherichia coli O157:H7 str. EDL933]		NODE_21_length_91207_cov_33.419840
17	vfdb	URMC_17	URINE	Inpatient	ST131	B2	kpsD	29	26688	33.5528	20538	22214	+	1-1677/1677	===============	0/0	100	98.33	AAA21682	(kpsD) KpsD [K1 capsule (VF0239)] [Escherichia coli O18:K1:H7 str. RS218]		NODE_29_length_26688_cov_33.552765
17	vfdb	URMC_17	URINE	Inpatient	ST131	B2	sat	35	23711	31.9454	1890	5789	-	1-3900/3900	===============	0/0	100	99.56	NP_755494	(sat) Aecreted auto transpoter toxin [Sat (VF0231)] [Escherichia coli CFT073]		NODE_35_length_23711_cov_31.945387
17	vfdb	URMC_17	URINE	Inpatient	ST131	B2	iucD	35	23711	31.9454	8960	10281	-	1-1323/1338	========/======	42369	98.8	96.3	NP_755499	(iucD) L-lysine 6-monooxygenase IucD [Aerobactin (VF0229)] [Escherichia coli CFT073]		NODE_35_length_23711_cov_31.945387
17	vfdb	URMC_17	URINE	Inpatient	ST131	B2	iucC	35	23711	31.9454	10278	12020	-	1-1743/1743	===============	0/0	100	98.16	NP_755500	(iucC) aerobactin siderophore biosynthesis protein IucC [Aerobactin (VF0229)] [Escherichia coli CFT073]		NODE_35_length_23711_cov_31.945387
17	vfdb	URMC_17	URINE	Inpatient	ST131	B2	iucB	35	23711	31.9454	12020	12967	-	1-948/948	===============	0/0	100	99.79	NP_709455	(iucB) aerobactin synthesis protein IucB [Aerobactin (VF0123)] [Shigella flexneri 2a str. 301]		NODE_35_length_23711_cov_31.945387
17	vfdb	URMC_17	URINE	Inpatient	ST131	B2	iucA	35	23711	31.9454	12968	14749	-	1-1782/1782	===============	0/0	100	99.83	NP_709454	(iucA) aerobactin synthesis protein IucA [Aerobactin (VF0123)] [Shigella flexneri 2a str. 301]		NODE_35_length_23711_cov_31.945387
17	vfdb	URMC_17	URINE	Inpatient	ST131	B2	papB	35	23711	31.9454	22522	22835	+	1-315/315	========/======	42369	99.68	98.41		(papB) regulatory protein PapB [P fimbriae (VF0220)] [Escherichia coli CFT073]		NODE_35_length_23711_cov_31.945387
17	vfdb	URMC_17	URINE	Inpatient	ST131	B2	kpsM	45	6031	22.9983	4794	5570	-	1-777/777	===============	0/0	100	95.37	AAA24046	(kpsM) KpsM [K1 capsule (VF0239)] [Escherichia coli O18:K1:H7 str. RS218]		NODE_45_length_6031_cov_22.998306
17	vfdb	URMC_17	URINE	Inpatient	ST131	B2	fimB	4	341531	34.8951	6147	6346	+	1-200/603	=====..........	0/0	33.17	97.5	NP_757239	(fimB) Type 1 fimbriae Regulatory protein fimB [Type 1 fimbriae (VF0221)] [Escherichia coli CFT073]		NODE_4_length_341531_cov_34.895107
17	vfdb	URMC_17	URINE	Inpatient	ST131	B2	fimB	4	341531	34.8951	8232	8639	+	196-603/603	....===========	0/0	67.66	98.04	NP_757239	(fimB) Type 1 fimbriae Regulatory protein fimB [Type 1 fimbriae (VF0221)] [Escherichia coli CFT073]		NODE_4_length_341531_cov_34.895107
17	vfdb	URMC_17	URINE	Inpatient	ST131	B2	fimE	4	341531	34.8951	9117	9713	+	1-597/597	===============	0/0	100	98.83	NP_757240	(fimE) Type 1 fimbriae Regulatory protein fimE [Type 1 fimbriae (VF0221)] [Escherichia coli CFT073]		NODE_4_length_341531_cov_34.895107
17	vfdb	URMC_17	URINE	Inpatient	ST131	B2	fimI	4	341531	34.8951	10805	11344	+	1-540/540	===============	0/0	100	98.52	NP_757242	(fimI) Fimbrin-like protein fimI precursor [Type 1 fimbriae (VF0221)] [Escherichia coli CFT073]		NODE_4_length_341531_cov_34.895107
17	vfdb	URMC_17	URINE	Inpatient	ST131	B2	fimC	4	341531	34.8951	11381	12106	+	1-726/726	===============	0/0	100	98.9	NP_757243	(fimC) Chaperone protein fimC precursor [Type 1 fimbriae (VF0221)] [Escherichia coli CFT073]		NODE_4_length_341531_cov_34.895107
17	vfdb	URMC_17	URINE	Inpatient	ST131	B2	fimD	4	341531	34.8951	12173	13809	+	1-1637/2637	==========.....	0/0	62.08	98.17	NP_757244	(fimD) Outer membrane usher protein fimD precursor [Type 1 fimbriae (VF0221)] [Escherichia coli CFT073]		NODE_4_length_341531_cov_34.895107
17	vfdb	URMC_17	URINE	Inpatient	ST131	B2	fimD	4	341531	34.8951	13810	13977	+	2470-2637/2637	..............=	0/0	6.37	98.81	NP_757244	(fimD) Outer membrane usher protein fimD precursor [Type 1 fimbriae (VF0221)] [Escherichia coli CFT073]		NODE_4_length_341531_cov_34.895107
17	vfdb	URMC_17	URINE	Inpatient	ST131	B2	fimF	4	341531	34.8951	13984	14517	+	1-534/534	===============	0/0	100	96.63	NP_757245	(fimF) FimF protein precursor [Type 1 fimbriae (VF0221)] [Escherichia coli CFT073]		NODE_4_length_341531_cov_34.895107
17	vfdb	URMC_17	URINE	Inpatient	ST131	B2	fimG	4	341531	34.8951	14530	15033	+	1-504/504	===============	0/0	100	98.21	NP_757247	(fimG) FimG protein precursor [Type 1 fimbriae (VF0221)] [Escherichia coli CFT073]		NODE_4_length_341531_cov_34.895107
17	vfdb	URMC_17	URINE	Inpatient	ST131	B2	fimH	4	341531	34.8951	15044	15955	+	1-912/912	===============	0/0	100	97.48	NP_757248	(fimH) FimH protein precursor [Type 1 fimbriae (VF0221)] [Escherichia coli CFT073]		NODE_4_length_341531_cov_34.895107
17	vfdb	URMC_17	URINE	Inpatient	ST131	B2	papX	55	1512	35.2144	578	1129	-	1-552/552	===============	0/0	100	97.64	NP_755457	(papX) PapX protein regulates flagellum synthesis to repress motility [P fimbriae (CVF425)] [Escherichia coli CFT073]		NODE_55_length_1512_cov_35.214440
17	vfdb	URMC_17	URINE	Inpatient	ST131	B2	chuS	9	191227	34.6705	171177	172205	-	1-1029/1029	===============	0/0	100	99.03	NP_756169	(chuS) heme oxygenase ChuS [Chu (VF0227)] [Escherichia coli CFT073]		NODE_9_length_191227_cov_34.670508
17	vfdb	URMC_17	URINE	Inpatient	ST131	B2	chuA	9	191227	34.6705	172254	174200	-	1-1947/1947	===============	0/0	100	99.54	NP_756170	(chuA) Outer membrane heme/hemoglobin receptor ChuA [Chu (VF0227)] [Escherichia coli CFT073]		NODE_9_length_191227_cov_34.670508
17	vfdb	URMC_17	URINE	Inpatient	ST131	B2	chuT	9	191227	34.6705	174842	175834	+	1-993/993	===============	0/0	100	99.8	NP_756175	(chuT) periplasmic heme-binding protein ChuT [Chu (VF0227)] [Escherichia coli CFT073]		NODE_9_length_191227_cov_34.670508
17	vfdb	URMC_17	URINE	Inpatient	ST131	B2	chuW	9	191227	34.6705	175854	177191	+	1-1338/1338	===============	0/0	100	98.88	NP_756176	(chuW) Putative oxygen independent coproporphyrinogen III oxidase [Chu (VF0227)] [Escherichia coli CFT073]		NODE_9_length_191227_cov_34.670508
17	vfdb	URMC_17	URINE	Inpatient	ST131	B2	chuX	9	191227	34.6705	177204	177698	+	1-495/495	===============	0/0	100	100	NP_756177	(chuX) putative heme-binding protein ChuX [Chu (VF0227)] [Escherichia coli CFT073]		NODE_9_length_191227_cov_34.670508
17	vfdb	URMC_17	URINE	Inpatient	ST131	B2	chuY	9	191227	34.6705	177698	178321	+	1-624/624	===============	0/0	100	98.24	NP_756178	(chuY) ChuY [Chu (VF0227)] [Escherichia coli CFT073]		NODE_9_length_191227_cov_34.670508
17	vfdb	URMC_17	URINE	Inpatient	ST131	B2	chuU	9	191227	34.6705	178370	179362	+	1-993/993	===============	0/0	100	99.5	NP_756179	(chuU) heme permease protein ChuU [Chu (VF0227)] [Escherichia coli CFT073]		NODE_9_length_191227_cov_34.670508
17	vfdb	URMC_17	URINE	Inpatient	ST131	B2	chuV	9	191227	34.6705	179329	180129	+	1-801/801	===============	0/0	100	99.75	NP_756180	(chuV) ATP-binding hydrophilic protein ChuV [Chu (VF0227)] [Escherichia coli CFT073]		NODE_9_length_191227_cov_34.670508
18	plasmidfinder	URMC_18	URINE	Outpatient	ST10	A	IncX4_2	34	32940	122.511	29622	30333	-	1-712/712	===============	0/0	100	100	FN543504	IncX4_2__FN543504		NODE_34_length_32940_cov_122.510895
18	plasmidfinder	URMC_18	URINE	Outpatient	ST10	A	IncN_1	35	32363	181.373	668	1181	-	1-514/514	===============	0/0	100	100	AY046276	IncN_1__AY046276		NODE_35_length_32363_cov_181.373340
18	plasmidfinder	URMC_18	URINE	Outpatient	ST10	A	IncY_1	46	8993	175.097	4564	5328	+	1-765/765	===============	0/0	100	99.08	K02380	IncY_1__K02380		NODE_46_length_8993_cov_175.096887
18	resfinder	URMC_18	URINE	Outpatient	ST10	A	mdf(A)_1	1	358715	52.8605	148793	150025	+	1-1233/1233	===============	0/0	100	99.84	Y08743	mdf(A)		NODE_1_length_358715_cov_52.860455
18	resfinder	URMC_18	URINE	Outpatient	ST10	A	blaTEM-1B_1	50	5207	167.72	4073	4933	+	1-861/861	===============	0/0	100	100	AY458016	blaTEM-1B	Amoxicillin;Ampicillin;Cephalothin;Piperacillin;Ticarcillin	NODE_50_length_5207_cov_167.720079
18	resfinder	URMC_18	URINE	Outpatient	ST10	A	tet(A)_6	53	4153	117.862	1804	3050	-	1-1247/1275	===============	0/0	97.8	100	AF534183	tet(A)	Doxycycline;Tetracycline	NODE_53_length_4153_cov_117.862146
18	resfinder	URMC_18	URINE	Outpatient	ST10	A	mph(A)_2	54	3942	134.174	171	1092	+	1-921/921	========/======	42369	100	99.67	U36578	mph(A)	Erythromycin;Azithromycin;Spiramycin;Telithromycin	NODE_54_length_3942_cov_134.173788
18	resfinder	URMC_18	URINE	Outpatient	ST10	A	blaCTX-M-1_1	54	3942	134.174	2647	3522	-	1-876/876	===============	0/0	100	100	DQ915955	blaCTX-M-1	Amoxicillin;Ampicillin;Aztreonam;Cefepime;Cefotaxime;Ceftazidime;Ceftriaxone;Piperacillin;Ticarcillin	NODE_54_length_3942_cov_134.173788
18	resfinder	URMC_18	URINE	Outpatient	ST10	A	dfrA14_5	64	2211	170.58	310	792	-	1-483/483	===============	0/0	100	99.59	DQ388123	dfrA14	Trimethoprim	NODE_64_length_2211_cov_170.580134
18	resfinder	URMC_18	URINE	Outpatient	ST10	A	ant(3'')-Ia_1	64	2211	170.58	799	966	-	1-175/972	===...../......	42435	17.28	96	X02340	ant(3'')-Ia	Streptomycin	NODE_64_length_2211_cov_170.580134
18	resfinder	URMC_18	URINE	Outpatient	ST10	A	aph(6)-Id_1	66	2027	168.437	233	1069	-	1-837/837	===============	0/0	100	100	M28829	aph(6)-Id	Streptomycin	NODE_66_length_2027_cov_168.437368
18	resfinder	URMC_18	URINE	Outpatient	ST10	A	aph(3'')-Ib_5	66	2027	168.437	1069	1872	-	1-804/804	===============	0/0	100	100	AF321551	aph(3'')-Ib	Streptomycin	NODE_66_length_2027_cov_168.437368
18	resfinder	URMC_18	URINE	Outpatient	ST10	A	sul2_1	66	2027	168.437	1933	2027	-	722-816/816	.............==	0/0	11.64	100	AF542061	sul2	Sulfamethoxazole	NODE_66_length_2027_cov_168.437368
18	resfinder	URMC_18	URINE	Outpatient	ST10	A	sul2_1	72	1874	42.5907	1780	1874	-	722-816/816	.............==	0/0	11.64	100	AF542061	sul2	Sulfamethoxazole	NODE_72_length_1874_cov_42.590727
18	resfinder	URMC_18	URINE	Outpatient	ST10	A	sul2_2	83	1150	218.556	33	848	-	1-816/816	===============	0/0	100	100	AY034138	sul2	Sulfamethoxazole	NODE_83_length_1150_cov_218.556207
18	vfdb	URMC_18	URINE	Outpatient	ST10	A	entA	15	118939	52.3943	98867	99613	-	1-747/747	===============	0/0	100	95.72	NP_752614	(entA) 23-dihydro-23-dihydroxybenzoate dehydrogenase [Enterobactin (VF0228)] [Escherichia coli CFT073]		NODE_15_length_118939_cov_52.394262
18	vfdb	URMC_18	URINE	Outpatient	ST10	A	entB	15	118939	52.3943	99613	100470	-	1-858/858	===============	0/0	100	98.14	NP_752613	(entB) isochorismatase [Enterobactin (VF0228)] [Escherichia coli CFT073]		NODE_15_length_118939_cov_52.394262
18	vfdb	URMC_18	URINE	Outpatient	ST10	A	entE	15	118939	52.3943	100484	102094	-	1-1611/1611	===============	0/0	100	95.41	NP_752612	(entE) 23-dihydroxybenzoate-AMP ligase component of enterobactin synthase multienzyme complex [Enterobactin (VF0228)] [Escherichia coli CFT073]		NODE_15_length_118939_cov_52.394262
18	vfdb	URMC_18	URINE	Outpatient	ST10	A	entC	15	118939	52.3943	102104	103291	-	1-1188/1188	===============	0/0	100	97.9	NP_752611	(entC) isochorismate synthase 1 [Enterobactin (VF0228)] [Escherichia coli CFT073]		NODE_15_length_118939_cov_52.394262
18	vfdb	URMC_18	URINE	Outpatient	ST10	A	fepB	15	118939	52.3943	103654	104610	+	1-957/957	===============	0/0	100	97.49	NP_752610	(fepB) ferrienterobactin ABC transporter periplasmic binding protein [Enterobactin (VF0228)] [Escherichia coli CFT073]		NODE_15_length_118939_cov_52.394262
18	vfdb	URMC_18	URINE	Outpatient	ST10	A	entS	15	118939	52.3943	104614	105864	-	1-1251/1251	===============	0/0	100	95.44	NP_752609	(entS) enterobactin exporter iron-regulated [enterobactin (IA019)] [Escherichia coli CFT073]		NODE_15_length_118939_cov_52.394262
18	vfdb	URMC_18	URINE	Outpatient	ST10	A	fepD	15	118939	52.3943	105963	106979	+	1-1017/1017	===============	0/0	100	96.07	NP_752608	(fepD) ferrienterobactin ABC transporter permease [Enterobactin (VF0228)] [Escherichia coli CFT073]		NODE_15_length_118939_cov_52.394262
18	vfdb	URMC_18	URINE	Outpatient	ST10	A	fepC	15	118939	52.3943	107965	108780	+	1-816/816	===============	0/0	100	97.3	NP_752606	(fepC) ferrienterobactin ABC transporter ATPase [Enterobactin (VF0228)] [Escherichia coli CFT073]		NODE_15_length_118939_cov_52.394262
18	vfdb	URMC_18	URINE	Outpatient	ST10	A	entF	15	118939	52.3943	110154	114007	-	1-3854/3882	===============	0/0	99.28	95.69	NP_752604	(entF) enterobactin synthase multienzyme complex component ATP-dependent [Enterobactin (VF0228)] [Escherichia coli CFT073]		NODE_15_length_118939_cov_52.394262
18	vfdb	URMC_18	URINE	Outpatient	ST10	A	fes	15	118939	52.3943	114225	115427	-	1-1203/1203	===============	0/0	100	96.67	NP_752602	(fes) enterobactin/ferric enterobactin esterase [enterobactin (IA019)] [Escherichia coli CFT073]		NODE_15_length_118939_cov_52.394262
18	vfdb	URMC_18	URINE	Outpatient	ST10	A	fepA	15	118939	52.3943	115670	117910	+	1-2241/2241	===============	0/0	100	96.74	NP_752600	(fepA) ferrienterobactin outer membrane transporter [Enterobactin (VF0228)] [Escherichia coli CFT073]		NODE_15_length_118939_cov_52.394262
18	vfdb	URMC_18	URINE	Outpatient	ST10	A	entD	15	118939	52.3943	117935	118705	+	1-771/771	===============	0/0	100	95.2	NP_752599	(entD) phosphopantetheinyl transferase component of enterobactin synthase multienzyme complex [Enterobactin (VF0228)] [Escherichia coli CFT073]		NODE_15_length_118939_cov_52.394262
18	vfdb	URMC_18	URINE	Outpatient	ST10	A	espX5	18	112901	66.7541	42438	43730	+	1-1293/1293	===============	0/0	100	97.14	NP_290699	(espX5) Type III secretion system effector EspX5 [LEE encoded T3SS (SS020)] [Escherichia coli O157:H7 str. EDL933]		NODE_18_length_112901_cov_66.754128
18	vfdb	URMC_18	URINE	Outpatient	ST10	A	espL4	18	112901	66.7541	103025	105211	+	1-2187/2187	===============	0/0	100	97.35	NP_290644	(espL4) Type III secretion system effector EspL4 [LEE encoded T3SS (SS020)] [Escherichia coli O157:H7 str. EDL933]		NODE_18_length_112901_cov_66.754128
18	vfdb	URMC_18	URINE	Outpatient	ST10	A	ompA	1	358715	52.8605	284133	285173	-	1-1041/1041	===============	0/0	100	97.98	AAF37887	(ompA) outer membrane protein A [OmpA (VF0236)] [Escherichia coli O18:K1:H7 str. RS218]		NODE_1_length_358715_cov_52.860455
18	vfdb	URMC_18	URINE	Outpatient	ST10	A	fimB	28	46280	57.6862	18414	19016	+	1-603/603	===============	0/0	100	98.18	NP_757239	(fimB) Type 1 fimbriae Regulatory protein fimB [Type 1 fimbriae (VF0221)] [Escherichia coli CFT073]		NODE_28_length_46280_cov_57.686174
18	vfdb	URMC_18	URINE	Outpatient	ST10	A	fimE	28	46280	57.6862	19493	20087	+	1-595/597	===============	0/0	99.66	99.33	NP_757240	(fimE) Type 1 fimbriae Regulatory protein fimE [Type 1 fimbriae (VF0221)] [Escherichia coli CFT073]		NODE_28_length_46280_cov_57.686174
18	vfdb	URMC_18	URINE	Outpatient	ST10	A	fimI	28	46280	57.6862	21190	21729	+	1-540/540	===============	0/0	100	98.7	NP_757242	(fimI) Fimbrin-like protein fimI precursor [Type 1 fimbriae (VF0221)] [Escherichia coli CFT073]		NODE_28_length_46280_cov_57.686174
18	vfdb	URMC_18	URINE	Outpatient	ST10	A	fimC	28	46280	57.6862	21766	22491	+	1-726/726	===============	0/0	100	98.9	NP_757243	(fimC) Chaperone protein fimC precursor [Type 1 fimbriae (VF0221)] [Escherichia coli CFT073]		NODE_28_length_46280_cov_57.686174
18	vfdb	URMC_18	URINE	Outpatient	ST10	A	fimD	28	46280	57.6862	22558	25194	+	1-2637/2637	===============	0/0	100	98.6	NP_757244	(fimD) Outer membrane usher protein fimD precursor [Type 1 fimbriae (VF0221)] [Escherichia coli CFT073]		NODE_28_length_46280_cov_57.686174
18	vfdb	URMC_18	URINE	Outpatient	ST10	A	fimF	28	46280	57.6862	25201	25734	+	1-534/534	===============	0/0	100	97.94	NP_757245	(fimF) FimF protein precursor [Type 1 fimbriae (VF0221)] [Escherichia coli CFT073]		NODE_28_length_46280_cov_57.686174
18	vfdb	URMC_18	URINE	Outpatient	ST10	A	fimG	28	46280	57.6862	25747	26250	+	1-504/504	===============	0/0	100	97.82	NP_757247	(fimG) FimG protein precursor [Type 1 fimbriae (VF0221)] [Escherichia coli CFT073]		NODE_28_length_46280_cov_57.686174
18	vfdb	URMC_18	URINE	Outpatient	ST10	A	fimH	28	46280	57.6862	26261	27172	+	1-912/912	===============	0/0	100	97.37	NP_757248	(fimH) FimH protein precursor [Type 1 fimbriae (VF0221)] [Escherichia coli CFT073]		NODE_28_length_46280_cov_57.686174
18	vfdb	URMC_18	URINE	Outpatient	ST10	A	ykgK/ecpR	4	255956	57.4664	211634	212224	+	1-591/591	===============	0/0	100	96.95	NP_286011	(ykgK/ecpR) regulator protein EcpR [ECP (VF0404)] [Escherichia coli O157:H7 str. EDL933]		NODE_4_length_255956_cov_57.466378
18	vfdb	URMC_18	URINE	Outpatient	ST10	A	yagZ/ecpA	4	255956	57.4664	212299	212886	+	1-588/588	===============	0/0	100	99.15	NP_286010	(yagZ/ecpA) E. coli common pilus structural subunit EcpA [ECP (VF0404)] [Escherichia coli O157:H7 str. EDL933]		NODE_4_length_255956_cov_57.466378
18	vfdb	URMC_18	URINE	Outpatient	ST10	A	yagY/ecpB	4	255956	57.4664	212944	213612	+	1-669/669	===============	0/0	100	98.06	NP_286009	(yagY/ecpB) E. coli common pilus chaperone EcpB [ECP (VF0404)] [Escherichia coli O157:H7 str. EDL933]		NODE_4_length_255956_cov_57.466378
18	vfdb	URMC_18	URINE	Outpatient	ST10	A	yagX/ecpC	4	255956	57.4664	213638	216163	+	1-2526/2526	===============	0/0	100	98.77	NP_286008	(yagX/ecpC) E. coli common pilus usher EcpC [ECP (VF0404)] [Escherichia coli O157:H7 str. EDL933]		NODE_4_length_255956_cov_57.466378
18	vfdb	URMC_18	URINE	Outpatient	ST10	A	yagW/ecpD	4	255956	57.4664	216153	217796	+	1-1644/1644	===============	0/0	100	99.09	NP_286007	(yagW/ecpD) polymerized tip adhesin of ECP fibers [ECP (VF0404)] [Escherichia coli O157:H7 str. EDL933]		NODE_4_length_255956_cov_57.466378
18	vfdb	URMC_18	URINE	Outpatient	ST10	A	yagV/ecpE	4	255956	57.4664	217720	218473	+	1-754/756	===============	0/0	99.74	97.08	NP_286006	(yagV/ecpE) E. coli common pilus chaperone EcpE [ECP (VF0404)] [Escherichia coli O157:H7 str. EDL933]		NODE_4_length_255956_cov_57.466378
18	vfdb	URMC_18	URINE	Outpatient	ST10	A	espL1	5	238317	46.6741	159880	161779	+	1-1899/1899	========/======	42369	100	97.58	NP_288154	(espL1) Type III secretion system effector espL1 [LEE encoded T3SS (SS020)] [Escherichia coli O157:H7 str. EDL933]		NODE_5_length_238317_cov_46.674050
19	plasmidfinder	URMC_19	URINE	Outpatient	ST131	B2	IncFIA_1	37	24873	22.4167	6132	6515	+	5-388/388	===============	0/0	98.97	99.74	AP001918	IncFIA_1__AP001918		NODE_37_length_24873_cov_22.416714
19	plasmidfinder	URMC_19	URINE	Outpatient	ST131	B2	IncFIB(AP001918)_1	50	11012	20.6974	1804	2485	+	1-682/682	===============	0/0	100	98.39	AP001918	IncFIB(AP001918)_1__AP001918		NODE_50_length_11012_cov_20.697382
19	plasmidfinder	URMC_19	URINE	Outpatient	ST131	B2	IncN_1	58	6720	38.8685	5742	6255	+	1-514/514	===============	0/0	100	99.22	AY046276	IncN_1__AY046276		NODE_58_length_6720_cov_38.868497
19	plasmidfinder	URMC_19	URINE	Outpatient	ST131	B2	Col(MG828)_1	79	1673	997.749	108	366	+	1-260/262	========/======	42369	98.85	95	NC_008486	Col(MG828)_1__NC_008486		NODE_79_length_1673_cov_997.749030
19	resfinder	URMC_19	URINE	Outpatient	ST131	B2	mdf(A)_1	17	146379	22.5833	80937	82169	+	1-1233/1233	===============	0/0	100	97.73	Y08743	mdf(A)		NODE_17_length_146379_cov_22.583267
19	resfinder	URMC_19	URINE	Outpatient	ST131	B2	blaCTX-M-15_1	62	4308	22.9306	671	1546	+	1-876/876	===============	0/0	100	100	AY044436	blaCTX-M-15	Amoxicillin;Ampicillin;Aztreonam;Cefepime;Cefotaxime;Ceftazidime;Ceftriaxone;Piperacillin;Ticarcillin	NODE_62_length_4308_cov_22.930639
19	resfinder	URMC_19	URINE	Outpatient	ST131	B2	ant(3'')-Ia_1	65	3546	22.0661	2079	2245	+	1-174/972	===...../......	42435	17.18	95.98	X02340	ant(3'')-Ia	Streptomycin	NODE_65_length_3546_cov_22.066101
19	resfinder	URMC_19	URINE	Outpatient	ST131	B2	dfrA17_1	65	3546	22.0661	2264	2737	+	1-474/474	===============	0/0	100	100	FJ460238	dfrA17	Trimethoprim	NODE_65_length_3546_cov_22.066101
19	resfinder	URMC_19	URINE	Outpatient	ST131	B2	aadA5_1	65	3546	22.0661	2868	3419	+	1-552/789	===========....	0/0	69.96	100	AF137361	aadA5	Streptomycin	NODE_65_length_3546_cov_22.066101
19	resfinder	URMC_19	URINE	Outpatient	ST131	B2	aac(6')-Ib-cr_1	76	2438	19.884	174	773	+	1-600/600	===============	0/0	100	100	DQ303918	aac(6')-Ib-cr	Ciprofloxacin	NODE_76_length_2438_cov_19.884033
19	resfinder	URMC_19	URINE	Outpatient	ST131	B2	blaOXA-1_1	76	2438	19.884	904	1734	+	1-831/831	===============	0/0	100	100	HQ170510	blaOXA-1	Amoxicillin;Amoxicillin+Clavulanic_acid;Ampicillin;Ampicillin+Clavulanic_acid;Cefepime;Piperacillin;Piperacillin+Tazobactam	NODE_76_length_2438_cov_19.884033
19	resfinder	URMC_19	URINE	Outpatient	ST131	B2	catB3_1	76	2438	19.884	1872	2316	+	1-445/633	===========....	0/0	70.3	99.78	AJ009818	catB3	Chloramphenicol	NODE_76_length_2438_cov_19.884033
19	resfinder	URMC_19	URINE	Outpatient	ST131	B2	catA1_1	80	1573	22.0263	164	823	+	1-660/660	===============	0/0	100	99.85	V00622	catA1	Chloramphenicol	NODE_80_length_1573_cov_22.026279
19	vfdb	URMC_19	URINE	Outpatient	ST131	B2	ompA	11	172935	23.2269	44824	45876	+	1-1041/1041	========/======	42380	100	95.82	AAF37887	(ompA) outer membrane protein A [OmpA (VF0236)] [Escherichia coli O18:K1:H7 str. RS218]		NODE_11_length_172935_cov_23.226888
19	vfdb	URMC_19	URINE	Outpatient	ST131	B2	chuV	13	160230	23.1736	1438	2238	-	1-801/801	===============	0/0	100	99.75	NP_756180	(chuV) ATP-binding hydrophilic protein ChuV [Chu (VF0227)] [Escherichia coli CFT073]		NODE_13_length_160230_cov_23.173576
19	vfdb	URMC_19	URINE	Outpatient	ST131	B2	chuU	13	160230	23.1736	2205	3197	-	1-993/993	===============	0/0	100	99.5	NP_756179	(chuU) heme permease protein ChuU [Chu (VF0227)] [Escherichia coli CFT073]		NODE_13_length_160230_cov_23.173576
19	vfdb	URMC_19	URINE	Outpatient	ST131	B2	chuY	13	160230	23.1736	3246	3869	-	1-624/624	===============	0/0	100	98.24	NP_756178	(chuY) ChuY [Chu (VF0227)] [Escherichia coli CFT073]		NODE_13_length_160230_cov_23.173576
19	vfdb	URMC_19	URINE	Outpatient	ST131	B2	chuX	13	160230	23.1736	3869	4363	-	1-495/495	===============	0/0	100	100	NP_756177	(chuX) putative heme-binding protein ChuX [Chu (VF0227)] [Escherichia coli CFT073]		NODE_13_length_160230_cov_23.173576
19	vfdb	URMC_19	URINE	Outpatient	ST131	B2	chuW	13	160230	23.1736	4376	5713	-	1-1338/1338	===============	0/0	100	98.88	NP_756176	(chuW) Putative oxygen independent coproporphyrinogen III oxidase [Chu (VF0227)] [Escherichia coli CFT073]		NODE_13_length_160230_cov_23.173576
19	vfdb	URMC_19	URINE	Outpatient	ST131	B2	chuT	13	160230	23.1736	5733	6725	-	1-993/993	===============	0/0	100	99.8	NP_756175	(chuT) periplasmic heme-binding protein ChuT [Chu (VF0227)] [Escherichia coli CFT073]		NODE_13_length_160230_cov_23.173576
19	vfdb	URMC_19	URINE	Outpatient	ST131	B2	chuA	13	160230	23.1736	7367	9313	+	1-1947/1947	===============	0/0	100	99.54	NP_756170	(chuA) Outer membrane heme/hemoglobin receptor ChuA [Chu (VF0227)] [Escherichia coli CFT073]		NODE_13_length_160230_cov_23.173576
19	vfdb	URMC_19	URINE	Outpatient	ST131	B2	chuS	13	160230	23.1736	9362	10390	+	1-1029/1029	===============	0/0	100	99.03	NP_756169	(chuS) heme oxygenase ChuS [Chu (VF0227)] [Escherichia coli CFT073]		NODE_13_length_160230_cov_23.173576
19	vfdb	URMC_19	URINE	Outpatient	ST131	B2	yagV/ecpE	20	117628	22.3517	81947	82700	-	1-754/756	===============	0/0	99.74	98.01	NP_286006	(yagV/ecpE) E. coli common pilus chaperone EcpE [ECP (VF0404)] [Escherichia coli O157:H7 str. EDL933]		NODE_20_length_117628_cov_22.351699
19	vfdb	URMC_19	URINE	Outpatient	ST131	B2	yagW/ecpD	20	117628	22.3517	82624	84267	-	1-1644/1644	===============	0/0	100	99.21	NP_286007	(yagW/ecpD) polymerized tip adhesin of ECP fibers [ECP (VF0404)] [Escherichia coli O157:H7 str. EDL933]		NODE_20_length_117628_cov_22.351699
19	vfdb	URMC_19	URINE	Outpatient	ST131	B2	yagX/ecpC	20	117628	22.3517	84257	86782	-	1-2526/2526	===============	0/0	100	97.62	NP_286008	(yagX/ecpC) E. coli common pilus usher EcpC [ECP (VF0404)] [Escherichia coli O157:H7 str. EDL933]		NODE_20_length_117628_cov_22.351699
19	vfdb	URMC_19	URINE	Outpatient	ST131	B2	yagY/ecpB	20	117628	22.3517	86808	87476	-	1-669/669	===============	0/0	100	98.06	NP_286009	(yagY/ecpB) E. coli common pilus chaperone EcpB [ECP (VF0404)] [Escherichia coli O157:H7 str. EDL933]		NODE_20_length_117628_cov_22.351699
19	vfdb	URMC_19	URINE	Outpatient	ST131	B2	yagZ/ecpA	20	117628	22.3517	87533	88120	-	1-588/588	===============	0/0	100	98.47	NP_286010	(yagZ/ecpA) E. coli common pilus structural subunit EcpA [ECP (VF0404)] [Escherichia coli O157:H7 str. EDL933]		NODE_20_length_117628_cov_22.351699
19	vfdb	URMC_19	URINE	Outpatient	ST131	B2	ykgK/ecpR	20	117628	22.3517	88195	88785	-	1-591/591	===============	0/0	100	99.49	NP_286011	(ykgK/ecpR) regulator protein EcpR [ECP (VF0404)] [Escherichia coli O157:H7 str. EDL933]		NODE_20_length_117628_cov_22.351699
19	vfdb	URMC_19	URINE	Outpatient	ST131	B2	fdeC	20	117628	22.3517	98038	102285	+	1-4251/4251	========/======	42371	99.93	97.41	YP_002390132	(fdeC) adhesin FdeC [FdeC (VF0506)] [Escherichia coli O45:K1:H7 str. S88]		NODE_20_length_117628_cov_22.351699
19	vfdb	URMC_19	URINE	Outpatient	ST131	B2	aslA	21	109241	24.0822	36815	38243	-	1-1428/1428	========/======	42369	100	98.18	AAG10151	(aslA) putative arylsulfatase [AslA (VF0238)] [Escherichia coli O18:K1:H7 str. RS218]		NODE_21_length_109241_cov_24.082153
19	vfdb	URMC_19	URINE	Outpatient	ST131	B2	gspK	22	97962	22.6086	91470	91887	+	561-978/978	........=======	0/0	42.74	98.09	YP_404607	(gspK) general secretion pathway protein K [T2SS (VF0333)] [Shigella dysenteriae Sd197]		NODE_22_length_97962_cov_22.608555
19	vfdb	URMC_19	URINE	Outpatient	ST131	B2	fimH	2	341658	23.4218	324333	325244	-	1-912/912	===============	0/0	100	97.48	NP_757248	(fimH) FimH protein precursor [Type 1 fimbriae (VF0221)] [Escherichia coli CFT073]		NODE_2_length_341658_cov_23.421814
19	vfdb	URMC_19	URINE	Outpatient	ST131	B2	fimG	2	341658	23.4218	325255	325758	-	1-504/504	===============	0/0	100	98.21	NP_757247	(fimG) FimG protein precursor [Type 1 fimbriae (VF0221)] [Escherichia coli CFT073]		NODE_2_length_341658_cov_23.421814
19	vfdb	URMC_19	URINE	Outpatient	ST131	B2	fimF	2	341658	23.4218	325771	326304	-	1-534/534	===============	0/0	100	96.63	NP_757245	(fimF) FimF protein precursor [Type 1 fimbriae (VF0221)] [Escherichia coli CFT073]		NODE_2_length_341658_cov_23.421814
19	vfdb	URMC_19	URINE	Outpatient	ST131	B2	fimD	2	341658	23.4218	326311	328947	-	1-2637/2637	===============	0/0	100	98.52	NP_757244	(fimD) Outer membrane usher protein fimD precursor [Type 1 fimbriae (VF0221)] [Escherichia coli CFT073]		NODE_2_length_341658_cov_23.421814
19	vfdb	URMC_19	URINE	Outpatient	ST131	B2	fimC	2	341658	23.4218	329014	329739	-	1-726/726	===============	0/0	100	98.9	NP_757243	(fimC) Chaperone protein fimC precursor [Type 1 fimbriae (VF0221)] [Escherichia coli CFT073]		NODE_2_length_341658_cov_23.421814
19	vfdb	URMC_19	URINE	Outpatient	ST131	B2	fimI	2	341658	23.4218	329776	330315	-	1-540/540	===============	0/0	100	98.52	NP_757242	(fimI) Fimbrin-like protein fimI precursor [Type 1 fimbriae (VF0221)] [Escherichia coli CFT073]		NODE_2_length_341658_cov_23.421814
19	vfdb	URMC_19	URINE	Outpatient	ST131	B2	fimE	2	341658	23.4218	331407	332003	-	1-597/597	===============	0/0	100	98.83	NP_757240	(fimE) Type 1 fimbriae Regulatory protein fimE [Type 1 fimbriae (VF0221)] [Escherichia coli CFT073]		NODE_2_length_341658_cov_23.421814
19	vfdb	URMC_19	URINE	Outpatient	ST131	B2	fimB	2	341658	23.4218	332481	332888	-	196-603/603	....===========	0/0	67.66	98.04	NP_757239	(fimB) Type 1 fimbriae Regulatory protein fimB [Type 1 fimbriae (VF0221)] [Escherichia coli CFT073]		NODE_2_length_341658_cov_23.421814
19	vfdb	URMC_19	URINE	Outpatient	ST131	B2	fimB	2	341658	23.4218	334774	334973	-	1-200/603	=====..........	0/0	33.17	97.5	NP_757239	(fimB) Type 1 fimbriae Regulatory protein fimB [Type 1 fimbriae (VF0221)] [Escherichia coli CFT073]		NODE_2_length_341658_cov_23.421814
19	vfdb	URMC_19	URINE	Outpatient	ST131	B2	fyuA	32	33560	19.5602	302	2323	-	1-2022/2022	===============	0/0	100	99.8	NP_405467	(fyuA) pesticin/yersiniabactin receptor protein [Yersiniabactin (VF0136)] [Yersinia pestis CO92]		NODE_32_length_33560_cov_19.560165
19	vfdb	URMC_19	URINE	Outpatient	ST131	B2	ybtE	32	33560	19.5602	2454	4031	-	1-1578/1578	===============	0/0	100	99.81	NP_405468	(ybtE) yersiniabactin siderophore biosynthetic protein [Yersiniabactin (VF0136)] [Yersinia pestis CO92]		NODE_32_length_33560_cov_19.560165
19	vfdb	URMC_19	URINE	Outpatient	ST131	B2	ybtT	32	33560	19.5602	4035	4838	-	1-804/804	===============	0/0	100	99.63	NP_405469	(ybtT) yersiniabactin biosynthetic protein YbtT [Yersiniabactin (VF0136)] [Yersinia pestis CO92]		NODE_32_length_33560_cov_19.560165
19	vfdb	URMC_19	URINE	Outpatient	ST131	B2	ybtU	32	33560	19.5602	4835	5935	-	1-1101/1101	===============	0/0	100	99.73	NP_405470	(ybtU) yersiniabactin biosynthetic protein YbtU [Yersiniabactin (VF0136)] [Yersinia pestis CO92]		NODE_32_length_33560_cov_19.560165
19	vfdb	URMC_19	URINE	Outpatient	ST131	B2	irp1	32	33560	19.5602	5932	15423	-	1-9492/9492	===============	0/0	100	99.76	NP_405471	(irp1) yersiniabactin biosynthetic protein Irp1 [Yersiniabactin (VF0136)] [Yersinia pestis CO92]		NODE_32_length_33560_cov_19.560165
19	vfdb	URMC_19	URINE	Outpatient	ST131	B2	irp2	32	33560	19.5602	15511	21618	-	1-6108/6108	===============	0/0	100	99.46	NP_405472	(irp2) yersiniabactin biosynthetic protein Irp2 [Yersiniabactin (VF0136)] [Yersinia pestis CO92]		NODE_32_length_33560_cov_19.560165
19	vfdb	URMC_19	URINE	Outpatient	ST131	B2	ybtA	32	33560	19.5602	21809	22768	-	1-960/960	===============	0/0	100	99.27	NP_405473	(ybtA) transcriptional regulator YbtA [Yersiniabactin (VF0136)] [Yersinia pestis CO92]		NODE_32_length_33560_cov_19.560165
19	vfdb	URMC_19	URINE	Outpatient	ST131	B2	ybtP	32	33560	19.5602	22935	24737	+	1-1803/1803	===============	0/0	100	99.61	NP_405474	(ybtP) lipoprotein inner membrane ABC-transporter [Yersiniabactin (VF0136)] [Yersinia pestis CO92]		NODE_32_length_33560_cov_19.560165
19	vfdb	URMC_19	URINE	Outpatient	ST131	B2	ybtQ	32	33560	19.5602	24724	26526	+	1-1803/1803	===============	0/0	100	99.56	NP_405475	(ybtQ) inner membrane ABC-transporter YbtQ [Yersiniabactin (VF0136)] [Yersinia pestis CO92]		NODE_32_length_33560_cov_19.560165
19	vfdb	URMC_19	URINE	Outpatient	ST131	B2	ybtX	32	33560	19.5602	26519	27799	+	1-1281/1281	===============	0/0	100	99.69	NP_405476	(ybtX) putative signal transducer [Yersiniabactin (VF0136)] [Yersinia pestis CO92]		NODE_32_length_33560_cov_19.560165
19	vfdb	URMC_19	URINE	Outpatient	ST131	B2	ybtS	32	33560	19.5602	27827	29131	+	1-1305/1305	===============	0/0	100	99.85	NP_405477	(ybtS) salicylate synthase Irp9 [Yersiniabactin (VF0136)] [Yersinia pestis CO92]		NODE_32_length_33560_cov_19.560165
19	vfdb	URMC_19	URINE	Outpatient	ST131	B2	kpsD	44	16153	20.3598	6884	8560	+	1-1677/1677	===============	0/0	100	99.22	AAA21682	(kpsD) KpsD [K1 capsule (VF0239)] [Escherichia coli O18:K1:H7 str. RS218]		NODE_44_length_16153_cov_20.359790
19	vfdb	URMC_19	URINE	Outpatient	ST131	B2	iucB	51	10645	22.2124	766	1713	-	1-948/948	===============	0/0	100	95.57	NP_755501	(iucB) aerobactin siderophore biosynthesis protein IucB [Aerobactin (VF0229)] [Escherichia coli CFT073]		NODE_51_length_10645_cov_22.212398
19	vfdb	URMC_19	URINE	Outpatient	ST131	B2	papB	54	9008	17.658	7821	8134	+	1-315/315	========/======	42369	99.68	98.41		(papB) regulatory protein PapB [P fimbriae (VF0220)] [Escherichia coli CFT073]		NODE_54_length_9008_cov_17.658034
19	vfdb	URMC_19	URINE	Outpatient	ST131	B2	sat	57	6846	21.0237	1058	4957	+	1-3900/3900	===============	0/0	100	99.56	NP_755494	(sat) Aecreted auto transpoter toxin [Sat (VF0231)] [Escherichia coli CFT073]		NODE_57_length_6846_cov_21.023664
19	vfdb	URMC_19	URINE	Outpatient	ST131	B2	iucA	64	3796	24.3271	5	1786	+	1-1782/1782	===============	0/0	100	99.83	NP_709454	(iucA) aerobactin synthesis protein IucA [Aerobactin (VF0123)] [Shigella flexneri 2a str. 301]		NODE_64_length_3796_cov_24.327065
19	vfdb	URMC_19	URINE	Outpatient	ST131	B2	iucB	64	3796	24.3271	1787	2734	+	1-948/948	===============	0/0	100	99.79	NP_709455	(iucB) aerobactin synthesis protein IucB [Aerobactin (VF0123)] [Shigella flexneri 2a str. 301]		NODE_64_length_3796_cov_24.327065
19	vfdb	URMC_19	URINE	Outpatient	ST131	B2	iucC	64	3796	24.3271	2734	3796	+	1-1063/1743	==========.....	0/0	60.99	99.06	NP_709456	(iucC) aerobactin synthesis protein IucC [Aerobactin (VF0123)] [Shigella flexneri 2a str. 301]		NODE_64_length_3796_cov_24.327065
19	vfdb	URMC_19	URINE	Outpatient	ST131	B2	entA	6	201232	22.0889	169598	170344	-	1-747/747	===============	0/0	100	98.13	NP_752614	(entA) 23-dihydro-23-dihydroxybenzoate dehydrogenase [Enterobactin (VF0228)] [Escherichia coli CFT073]		NODE_6_length_201232_cov_22.088919
19	vfdb	URMC_19	URINE	Outpatient	ST131	B2	entB	6	201232	22.0889	170344	171201	-	1-858/858	===============	0/0	100	99.42	NP_752613	(entB) isochorismatase [Enterobactin (VF0228)] [Escherichia coli CFT073]		NODE_6_length_201232_cov_22.088919
19	vfdb	URMC_19	URINE	Outpatient	ST131	B2	entE	6	201232	22.0889	171215	172825	-	1-1611/1611	===============	0/0	100	98.88	NP_752612	(entE) 23-dihydroxybenzoate-AMP ligase component of enterobactin synthase multienzyme complex [Enterobactin (VF0228)] [Escherichia coli CFT073]		NODE_6_length_201232_cov_22.088919
19	vfdb	URMC_19	URINE	Outpatient	ST131	B2	entC	6	201232	22.0889	172835	174022	-	1-1188/1188	===============	0/0	100	98.74	NP_752611	(entC) isochorismate synthase 1 [Enterobactin (VF0228)] [Escherichia coli CFT073]		NODE_6_length_201232_cov_22.088919
19	vfdb	URMC_19	URINE	Outpatient	ST131	B2	fepB	6	201232	22.0889	174199	175155	+	1-957/957	===============	0/0	100	98.43	NP_752610	(fepB) ferrienterobactin ABC transporter periplasmic binding protein [Enterobactin (VF0228)] [Escherichia coli CFT073]		NODE_6_length_201232_cov_22.088919
19	vfdb	URMC_19	URINE	Outpatient	ST131	B2	entS	6	201232	22.0889	175159	176409	-	1-1251/1251	===============	0/0	100	97.44	NP_752609	(entS) enterobactin exporter iron-regulated [enterobactin (IA019)] [Escherichia coli CFT073]		NODE_6_length_201232_cov_22.088919
19	vfdb	URMC_19	URINE	Outpatient	ST131	B2	fepD	6	201232	22.0889	176508	177524	+	1-1017/1017	===============	0/0	100	97.84	NP_752608	(fepD) ferrienterobactin ABC transporter permease [Enterobactin (VF0228)] [Escherichia coli CFT073]		NODE_6_length_201232_cov_22.088919
19	vfdb	URMC_19	URINE	Outpatient	ST131	B2	fepG	6	201232	22.0889	177521	178513	+	1-993/993	===============	0/0	100	97.89	NP_752607	(fepG) iron-enterobactin ABC transporter permease [Enterobactin (VF0228)] [Escherichia coli CFT073]		NODE_6_length_201232_cov_22.088919
19	vfdb	URMC_19	URINE	Outpatient	ST131	B2	fepC	6	201232	22.0889	178510	179325	+	1-816/816	===============	0/0	100	99.14	NP_752606	(fepC) ferrienterobactin ABC transporter ATPase [Enterobactin (VF0228)] [Escherichia coli CFT073]		NODE_6_length_201232_cov_22.088919
19	vfdb	URMC_19	URINE	Outpatient	ST131	B2	entF	6	201232	22.0889	180702	184583	-	1-3882/3882	===============	0/0	100	98.2	NP_752604	(entF) enterobactin synthase multienzyme complex component ATP-dependent [Enterobactin (VF0228)] [Escherichia coli CFT073]		NODE_6_length_201232_cov_22.088919
19	vfdb	URMC_19	URINE	Outpatient	ST131	B2	fes	6	201232	22.0889	184801	186003	-	1-1203/1203	===============	0/0	100	99	NP_752602	(fes) enterobactin/ferric enterobactin esterase [enterobactin (IA019)] [Escherichia coli CFT073]		NODE_6_length_201232_cov_22.088919
19	vfdb	URMC_19	URINE	Outpatient	ST131	B2	fepA	6	201232	22.0889	186246	188486	+	1-2241/2241	===============	0/0	100	98.93	NP_752600	(fepA) ferrienterobactin outer membrane transporter [Enterobactin (VF0228)] [Escherichia coli CFT073]		NODE_6_length_201232_cov_22.088919
19	vfdb	URMC_19	URINE	Outpatient	ST131	B2	entD	6	201232	22.0889	188511	189172	+	1-662/771	=============..	0/0	85.86	96.68	NP_752599	(entD) phosphopantetheinyl transferase component of enterobactin synthase multienzyme complex [Enterobactin (VF0228)] [Escherichia coli CFT073]		NODE_6_length_201232_cov_22.088919
19	vfdb	URMC_19	URINE	Outpatient	ST131	B2	iucC	71	2863	48.7906	1	807	+	937-1743/1743	........=======	0/0	46.3	97.15	NP_755500	(iucC) aerobactin siderophore biosynthesis protein IucC [Aerobactin (VF0229)] [Escherichia coli CFT073]		NODE_71_length_2863_cov_48.790570
19	vfdb	URMC_19	URINE	Outpatient	ST131	B2	iucD	71	2863	48.7906	804	2125	+	1-1323/1338	========/======	42369	98.8	96.3	NP_755499	(iucD) L-lysine 6-monooxygenase IucD [Aerobactin (VF0229)] [Escherichia coli CFT073]		NODE_71_length_2863_cov_48.790570
19	vfdb	URMC_19	URINE	Outpatient	ST131	B2	papX	81	1509	20.1107	576	1127	-	1-552/552	===============	0/0	100	97.64	NP_755457	(papX) PapX protein regulates flagellum synthesis to repress motility [P fimbriae (CVF425)] [Escherichia coli CFT073]		NODE_81_length_1509_cov_20.110709
20	plasmidfinder	URMC_20	URINE	Outpatient	ST131	B2	IncFIA_1	34	17982	26.589	12743	13130	-	1-388/388	===============	0/0	100	100	AP001918	IncFIA_1__AP001918		NODE_34_length_17982_cov_26.589023
20	resfinder	URMC_20	URINE	Outpatient	ST131	B2	blaCTX-M-15_1	1	715383	27.6108	188419	189294	+	1-876/876	===============	0/0	100	100	AY044436	blaCTX-M-15	Amoxicillin;Ampicillin;Aztreonam;Cefepime;Cefotaxime;Ceftazidime;Ceftriaxone;Piperacillin;Ticarcillin	NODE_1_length_715383_cov_27.610759
20	resfinder	URMC_20	URINE	Outpatient	ST131	B2	mdf(A)_1	1	715383	27.6108	648290	649522	+	1-1233/1233	===============	0/0	100	97.81	Y08743	mdf(A)		NODE_1_length_715383_cov_27.610759
20	vfdb	URMC_20	URINE	Outpatient	ST131	B2	chuV	11	191871	32.4119	11743	12543	-	1-801/801	===============	0/0	100	99.75	NP_756180	(chuV) ATP-binding hydrophilic protein ChuV [Chu (VF0227)] [Escherichia coli CFT073]		NODE_11_length_191871_cov_32.411929
20	vfdb	URMC_20	URINE	Outpatient	ST131	B2	chuU	11	191871	32.4119	12510	13502	-	1-993/993	===============	0/0	100	99.5	NP_756179	(chuU) heme permease protein ChuU [Chu (VF0227)] [Escherichia coli CFT073]		NODE_11_length_191871_cov_32.411929
20	vfdb	URMC_20	URINE	Outpatient	ST131	B2	chuY	11	191871	32.4119	13551	14174	-	1-624/624	===============	0/0	100	98.24	NP_756178	(chuY) ChuY [Chu (VF0227)] [Escherichia coli CFT073]		NODE_11_length_191871_cov_32.411929
20	vfdb	URMC_20	URINE	Outpatient	ST131	B2	chuX	11	191871	32.4119	14174	14668	-	1-495/495	===============	0/0	100	100	NP_756177	(chuX) putative heme-binding protein ChuX [Chu (VF0227)] [Escherichia coli CFT073]		NODE_11_length_191871_cov_32.411929
20	vfdb	URMC_20	URINE	Outpatient	ST131	B2	chuW	11	191871	32.4119	14681	16018	-	1-1338/1338	===============	0/0	100	98.88	NP_756176	(chuW) Putative oxygen independent coproporphyrinogen III oxidase [Chu (VF0227)] [Escherichia coli CFT073]		NODE_11_length_191871_cov_32.411929
20	vfdb	URMC_20	URINE	Outpatient	ST131	B2	chuT	11	191871	32.4119	16038	17030	-	1-993/993	===============	0/0	100	99.8	NP_756175	(chuT) periplasmic heme-binding protein ChuT [Chu (VF0227)] [Escherichia coli CFT073]		NODE_11_length_191871_cov_32.411929
20	vfdb	URMC_20	URINE	Outpatient	ST131	B2	chuA	11	191871	32.4119	17672	19618	+	1-1947/1947	===============	0/0	100	99.54	NP_756170	(chuA) Outer membrane heme/hemoglobin receptor ChuA [Chu (VF0227)] [Escherichia coli CFT073]		NODE_11_length_191871_cov_32.411929
20	vfdb	URMC_20	URINE	Outpatient	ST131	B2	chuS	11	191871	32.4119	19667	20695	+	1-1029/1029	===============	0/0	100	99.03	NP_756169	(chuS) heme oxygenase ChuS [Chu (VF0227)] [Escherichia coli CFT073]		NODE_11_length_191871_cov_32.411929
20	vfdb	URMC_20	URINE	Outpatient	ST131	B2	ompA	16	117258	27.6657	54166	55218	-	1-1041/1041	========/======	42380	100	95.82	AAF37887	(ompA) outer membrane protein A [OmpA (VF0236)] [Escherichia coli O18:K1:H7 str. RS218]		NODE_16_length_117258_cov_27.665665
20	vfdb	URMC_20	URINE	Outpatient	ST131	B2	aslA	17	109241	34.3715	70999	72427	+	1-1428/1428	========/======	42369	100	98.18	AAG10151	(aslA) putative arylsulfatase [AslA (VF0238)] [Escherichia coli O18:K1:H7 str. RS218]		NODE_17_length_109241_cov_34.371538
20	vfdb	URMC_20	URINE	Outpatient	ST131	B2	gspK	19	93863	27.5656	12344	13321	-	1-978/978	===============	0/0	100	96.63	YP_404607	(gspK) general secretion pathway protein K [T2SS (VF0333)] [Shigella dysenteriae Sd197]		NODE_19_length_93863_cov_27.565610
20	vfdb	URMC_20	URINE	Outpatient	ST131	B2	gspG	19	93863	27.5656	14855	15310	-	1-456/456	===============	0/0	100	96.05	YP_404603	(gspG) general secretion pathway protein G [T2SS (VF0333)] [Shigella dysenteriae Sd197]		NODE_19_length_93863_cov_27.565610
20	vfdb	URMC_20	URINE	Outpatient	ST131	B2	gspD	19	93863	27.5656	18043	19883	-	1-1836/1836	========/======	42424	99.46	95.57	YP_404600	(gspD) general secretion pathway protein D [T2SS (VF0333)] [Shigella dysenteriae Sd197]		NODE_19_length_93863_cov_27.565610
20	vfdb	URMC_20	URINE	Outpatient	ST131	B2	yagV/ecpE	1	715383	27.6108	81947	82700	-	1-754/756	===============	0/0	99.74	98.01	NP_286006	(yagV/ecpE) E. coli common pilus chaperone EcpE [ECP (VF0404)] [Escherichia coli O157:H7 str. EDL933]		NODE_1_length_715383_cov_27.610759
20	vfdb	URMC_20	URINE	Outpatient	ST131	B2	yagW/ecpD	1	715383	27.6108	82624	84267	-	1-1644/1644	===============	0/0	100	99.21	NP_286007	(yagW/ecpD) polymerized tip adhesin of ECP fibers [ECP (VF0404)] [Escherichia coli O157:H7 str. EDL933]		NODE_1_length_715383_cov_27.610759
20	vfdb	URMC_20	URINE	Outpatient	ST131	B2	yagX/ecpC	1	715383	27.6108	84257	86782	-	1-2526/2526	===============	0/0	100	97.62	NP_286008	(yagX/ecpC) E. coli common pilus usher EcpC [ECP (VF0404)] [Escherichia coli O157:H7 str. EDL933]		NODE_1_length_715383_cov_27.610759
20	vfdb	URMC_20	URINE	Outpatient	ST131	B2	yagY/ecpB	1	715383	27.6108	86808	87476	-	1-669/669	===============	0/0	100	98.06	NP_286009	(yagY/ecpB) E. coli common pilus chaperone EcpB [ECP (VF0404)] [Escherichia coli O157:H7 str. EDL933]		NODE_1_length_715383_cov_27.610759
20	vfdb	URMC_20	URINE	Outpatient	ST131	B2	yagZ/ecpA	1	715383	27.6108	87533	88120	-	1-588/588	===============	0/0	100	98.47	NP_286010	(yagZ/ecpA) E. coli common pilus structural subunit EcpA [ECP (VF0404)] [Escherichia coli O157:H7 str. EDL933]		NODE_1_length_715383_cov_27.610759
20	vfdb	URMC_20	URINE	Outpatient	ST131	B2	ykgK/ecpR	1	715383	27.6108	88195	88785	-	1-591/591	===============	0/0	100	99.49	NP_286011	(ykgK/ecpR) regulator protein EcpR [ECP (VF0404)] [Escherichia coli O157:H7 str. EDL933]		NODE_1_length_715383_cov_27.610759
20	vfdb	URMC_20	URINE	Outpatient	ST131	B2	fdeC	1	715383	27.6108	98038	102285	+	1-4251/4251	========/======	42371	99.93	97.41	YP_002390132	(fdeC) adhesin FdeC [FdeC (VF0506)] [Escherichia coli O45:K1:H7 str. S88]		NODE_1_length_715383_cov_27.610759
20	vfdb	URMC_20	URINE	Outpatient	ST131	B2	entD	1	715383	27.6108	378335	378996	-	1-662/771	=============..	0/0	85.86	96.68	NP_752599	(entD) phosphopantetheinyl transferase component of enterobactin synthase multienzyme complex [Enterobactin (VF0228)] [Escherichia coli CFT073]		NODE_1_length_715383_cov_27.610759
20	vfdb	URMC_20	URINE	Outpatient	ST131	B2	fepA	1	715383	27.6108	379021	381261	-	1-2241/2241	===============	0/0	100	98.93	NP_752600	(fepA) ferrienterobactin outer membrane transporter [Enterobactin (VF0228)] [Escherichia coli CFT073]		NODE_1_length_715383_cov_27.610759
20	vfdb	URMC_20	URINE	Outpatient	ST131	B2	fes	1	715383	27.6108	381504	382706	+	1-1203/1203	===============	0/0	100	99	NP_752602	(fes) enterobactin/ferric enterobactin esterase [enterobactin (IA019)] [Escherichia coli CFT073]		NODE_1_length_715383_cov_27.610759
20	vfdb	URMC_20	URINE	Outpatient	ST131	B2	entF	1	715383	27.6108	382924	386805	+	1-3882/3882	===============	0/0	100	98.2	NP_752604	(entF) enterobactin synthase multienzyme complex component ATP-dependent [Enterobactin (VF0228)] [Escherichia coli CFT073]		NODE_1_length_715383_cov_27.610759
20	vfdb	URMC_20	URINE	Outpatient	ST131	B2	fepC	1	715383	27.6108	388182	388997	-	1-816/816	===============	0/0	100	99.14	NP_752606	(fepC) ferrienterobactin ABC transporter ATPase [Enterobactin (VF0228)] [Escherichia coli CFT073]		NODE_1_length_715383_cov_27.610759
20	vfdb	URMC_20	URINE	Outpatient	ST131	B2	fepG	1	715383	27.6108	388994	389986	-	1-993/993	===============	0/0	100	97.89	NP_752607	(fepG) iron-enterobactin ABC transporter permease [Enterobactin (VF0228)] [Escherichia coli CFT073]		NODE_1_length_715383_cov_27.610759
20	vfdb	URMC_20	URINE	Outpatient	ST131	B2	fepD	1	715383	27.6108	389983	390999	-	1-1017/1017	===============	0/0	100	97.84	NP_752608	(fepD) ferrienterobactin ABC transporter permease [Enterobactin (VF0228)] [Escherichia coli CFT073]		NODE_1_length_715383_cov_27.610759
20	vfdb	URMC_20	URINE	Outpatient	ST131	B2	entS	1	715383	27.6108	391098	392348	+	1-1251/1251	===============	0/0	100	97.44	NP_752609	(entS) enterobactin exporter iron-regulated [enterobactin (IA019)] [Escherichia coli CFT073]		NODE_1_length_715383_cov_27.610759
20	vfdb	URMC_20	URINE	Outpatient	ST131	B2	fepB	1	715383	27.6108	392352	393308	-	1-957/957	===============	0/0	100	98.43	NP_752610	(fepB) ferrienterobactin ABC transporter periplasmic binding protein [Enterobactin (VF0228)] [Escherichia coli CFT073]		NODE_1_length_715383_cov_27.610759
20	vfdb	URMC_20	URINE	Outpatient	ST131	B2	entC	1	715383	27.6108	393485	394672	+	1-1188/1188	===============	0/0	100	98.74	NP_752611	(entC) isochorismate synthase 1 [Enterobactin (VF0228)] [Escherichia coli CFT073]		NODE_1_length_715383_cov_27.610759
20	vfdb	URMC_20	URINE	Outpatient	ST131	B2	entE	1	715383	27.6108	394682	396292	+	1-1611/1611	===============	0/0	100	98.88	NP_752612	(entE) 23-dihydroxybenzoate-AMP ligase component of enterobactin synthase multienzyme complex [Enterobactin (VF0228)] [Escherichia coli CFT073]		NODE_1_length_715383_cov_27.610759
20	vfdb	URMC_20	URINE	Outpatient	ST131	B2	entB	1	715383	27.6108	396306	397163	+	1-858/858	===============	0/0	100	99.42	NP_752613	(entB) isochorismatase [Enterobactin (VF0228)] [Escherichia coli CFT073]		NODE_1_length_715383_cov_27.610759
20	vfdb	URMC_20	URINE	Outpatient	ST131	B2	entA	1	715383	27.6108	397163	397909	+	1-747/747	===============	0/0	100	98.13	NP_752614	(entA) 23-dihydro-23-dihydroxybenzoate dehydrogenase [Enterobactin (VF0228)] [Escherichia coli CFT073]		NODE_1_length_715383_cov_27.610759
20	vfdb	URMC_20	URINE	Outpatient	ST131	B2	hlyC	20	73539	24.2513	34994	35668	+	1-675/675	===============	0/0	100	100	NP_755444	(hlyC) Hemolysin C [Hemolysin (VF0225)] [Escherichia coli CFT073]		NODE_20_length_73539_cov_24.251280
20	vfdb	URMC_20	URINE	Outpatient	ST131	B2	hlyA	20	73539	24.2513	35680	38754	+	1-3075/3075	===============	0/0	100	99.9	NP_755445	(hlyA) Hemolysin A [Hemolysin (VF0225)] [Escherichia coli CFT073]		NODE_20_length_73539_cov_24.251280
20	vfdb	URMC_20	URINE	Outpatient	ST131	B2	hlyB	20	73539	24.2513	38825	40948	+	1-2124/2124	===============	0/0	100	100	NP_755448	(hlyB) Hemolysin B [Hemolysin (VF0225)] [Escherichia coli CFT073]		NODE_20_length_73539_cov_24.251280
20	vfdb	URMC_20	URINE	Outpatient	ST131	B2	hlyD	20	73539	24.2513	40967	42403	+	1-1437/1437	===============	0/0	100	100	NP_755449	(hlyD) Hemolysin D [Hemolysin (VF0225)] [Escherichia coli CFT073]		NODE_20_length_73539_cov_24.251280
20	vfdb	URMC_20	URINE	Outpatient	ST131	B2	cnf1	20	73539	24.2513	43349	46393	+	1-3045/3045	===============	0/0	100	99.9	CAA50007	(cnf1) cytotoxic necrotizing factor 1 [CNF-1 (VF0240)] [Escherichia coli str. E-B35]		NODE_20_length_73539_cov_24.251280
20	vfdb	URMC_20	URINE	Outpatient	ST131	B2	papB	20	73539	24.2513	64751	65065	+	1-315/315	===============	0/0	100	99.36		(papB) regulatory protein PapB [P fimbriae (VF0220)] [Escherichia coli CFT073]		NODE_20_length_73539_cov_24.251280
20	vfdb	URMC_20	URINE	Outpatient	ST131	B2	papH	20	73539	24.2513	65891	66478	+	1-588/588	===============	0/0	100	99.15	NP_755466	(papH) P pilus termination subunit PapH [P fimbriae (VF0220)] [Escherichia coli CFT073]		NODE_20_length_73539_cov_24.251280
20	vfdb	URMC_20	URINE	Outpatient	ST131	B2	papC	20	73539	24.2513	66525	69047	+	1-2523/2523	===============	0/0	100	99.52	NP_755465	(papC) usher protein PapC [P fimbriae (VF0220)] [Escherichia coli CFT073]		NODE_20_length_73539_cov_24.251280
20	vfdb	URMC_20	URINE	Outpatient	ST131	B2	papD	20	73539	24.2513	69247	69852	+	1-606/606	===============	0/0	100	99.67	NP_755464	(papD) chaperone protein PapD [P fimbriae (VF0220)] [Escherichia coli CFT073]		NODE_20_length_73539_cov_24.251280
20	vfdb	URMC_20	URINE	Outpatient	ST131	B2	papJ	20	73539	24.2513	69889	70470	+	1-582/582	===============	0/0	100	98.62	NP_755463	(papJ) P pilus assembly protein PapJ [P fimbriae (VF0220)] [Escherichia coli CFT073]		NODE_20_length_73539_cov_24.251280
20	vfdb	URMC_20	URINE	Outpatient	ST131	B2	papK	20	73539	24.2513	70477	71016	+	1-540/540	===============	0/0	100	98.89	NP_755461	(papK) P pilus minor subunit PapK [P fimbriae (VF0220)] [Escherichia coli CFT073]		NODE_20_length_73539_cov_24.251280
20	vfdb	URMC_20	URINE	Outpatient	ST131	B2	papF	20	73539	24.2513	71609	72139	+	1-531/531	===============	0/0	100	100	NP_755459	(papF) P pilus minor subunit PapF [P fimbriae (VF0220)] [Escherichia coli CFT073]		NODE_20_length_73539_cov_24.251280
20	vfdb	URMC_20	URINE	Outpatient	ST131	B2	papG	20	73539	24.2513	72183	73193	+	1-1011/1011	===============	0/0	100	99.01	NP_755458	(papG) P pilus tip adhesin PapG [P fimbriae (VF0220)] [Escherichia coli CFT073]		NODE_20_length_73539_cov_24.251280
20	vfdb	URMC_20	URINE	Outpatient	ST131	B2	papX	20	73539	24.2513	73456	73539	+	1-84/552	===............	0/0	15.22	100	NP_755457	(papX) PapX protein regulates flagellum synthesis to repress motility [P fimbriae (CVF425)] [Escherichia coli CFT073]		NODE_20_length_73539_cov_24.251280
20	vfdb	URMC_20	URINE	Outpatient	ST131	B2	fyuA	23	61773	24.0316	23571	25592	-	1-2022/2022	===============	0/0	100	99.8	NP_405467	(fyuA) pesticin/yersiniabactin receptor protein [Yersiniabactin (VF0136)] [Yersinia pestis CO92]		NODE_23_length_61773_cov_24.031551
20	vfdb	URMC_20	URINE	Outpatient	ST131	B2	ybtE	23	61773	24.0316	25723	27300	-	1-1578/1578	===============	0/0	100	99.81	NP_405468	(ybtE) yersiniabactin siderophore biosynthetic protein [Yersiniabactin (VF0136)] [Yersinia pestis CO92]		NODE_23_length_61773_cov_24.031551
20	vfdb	URMC_20	URINE	Outpatient	ST131	B2	ybtT	23	61773	24.0316	27304	28107	-	1-804/804	===============	0/0	100	99.63	NP_405469	(ybtT) yersiniabactin biosynthetic protein YbtT [Yersiniabactin (VF0136)] [Yersinia pestis CO92]		NODE_23_length_61773_cov_24.031551
20	vfdb	URMC_20	URINE	Outpatient	ST131	B2	ybtU	23	61773	24.0316	28104	29204	-	1-1101/1101	===============	0/0	100	99.73	NP_405470	(ybtU) yersiniabactin biosynthetic protein YbtU [Yersiniabactin (VF0136)] [Yersinia pestis CO92]		NODE_23_length_61773_cov_24.031551
20	vfdb	URMC_20	URINE	Outpatient	ST131	B2	irp1	23	61773	24.0316	29201	38692	-	1-9492/9492	===============	0/0	100	99.76	NP_405471	(irp1) yersiniabactin biosynthetic protein Irp1 [Yersiniabactin (VF0136)] [Yersinia pestis CO92]		NODE_23_length_61773_cov_24.031551
20	vfdb	URMC_20	URINE	Outpatient	ST131	B2	irp2	23	61773	24.0316	38780	44887	-	1-6108/6108	===============	0/0	100	99.46	NP_405472	(irp2) yersiniabactin biosynthetic protein Irp2 [Yersiniabactin (VF0136)] [Yersinia pestis CO92]		NODE_23_length_61773_cov_24.031551
20	vfdb	URMC_20	URINE	Outpatient	ST131	B2	ybtA	23	61773	24.0316	45078	46037	-	1-960/960	===============	0/0	100	99.27	NP_405473	(ybtA) transcriptional regulator YbtA [Yersiniabactin (VF0136)] [Yersinia pestis CO92]		NODE_23_length_61773_cov_24.031551
20	vfdb	URMC_20	URINE	Outpatient	ST131	B2	ybtP	23	61773	24.0316	46204	48006	+	1-1803/1803	===============	0/0	100	99.61	NP_405474	(ybtP) lipoprotein inner membrane ABC-transporter [Yersiniabactin (VF0136)] [Yersinia pestis CO92]		NODE_23_length_61773_cov_24.031551
20	vfdb	URMC_20	URINE	Outpatient	ST131	B2	ybtQ	23	61773	24.0316	47993	49795	+	1-1803/1803	===============	0/0	100	99.56	NP_405475	(ybtQ) inner membrane ABC-transporter YbtQ [Yersiniabactin (VF0136)] [Yersinia pestis CO92]		NODE_23_length_61773_cov_24.031551
20	vfdb	URMC_20	URINE	Outpatient	ST131	B2	ybtX	23	61773	24.0316	49788	51068	+	1-1281/1281	===============	0/0	100	99.69	NP_405476	(ybtX) putative signal transducer [Yersiniabactin (VF0136)] [Yersinia pestis CO92]		NODE_23_length_61773_cov_24.031551
20	vfdb	URMC_20	URINE	Outpatient	ST131	B2	ybtS	23	61773	24.0316	51096	52400	+	1-1305/1305	===============	0/0	100	99.85	NP_405477	(ybtS) salicylate synthase Irp9 [Yersiniabactin (VF0136)] [Yersinia pestis CO92]		NODE_23_length_61773_cov_24.031551
20	vfdb	URMC_20	URINE	Outpatient	ST131	B2	kpsD	30	27541	26.8561	21777	23453	+	1-1677/1677	===============	0/0	100	98.33	AAA21682	(kpsD) KpsD [K1 capsule (VF0239)] [Escherichia coli O18:K1:H7 str. RS218]		NODE_30_length_27541_cov_26.856132
20	vfdb	URMC_20	URINE	Outpatient	ST131	B2	sat	33	19961	24.7698	128	2039	-	1-1912/3900	========.......	0/0	49.03	99.53	NP_755494	(sat) Aecreted auto transpoter toxin [Sat (VF0231)] [Escherichia coli CFT073]		NODE_33_length_19961_cov_24.769840
20	vfdb	URMC_20	URINE	Outpatient	ST131	B2	iucD	33	19961	24.7698	5210	6531	-	1-1323/1338	========/======	42369	98.8	96.3	NP_755499	(iucD) L-lysine 6-monooxygenase IucD [Aerobactin (VF0229)] [Escherichia coli CFT073]		NODE_33_length_19961_cov_24.769840
20	vfdb	URMC_20	URINE	Outpatient	ST131	B2	iucC	33	19961	24.7698	6528	8270	-	1-1743/1743	===============	0/0	100	98.16	NP_755500	(iucC) aerobactin siderophore biosynthesis protein IucC [Aerobactin (VF0229)] [Escherichia coli CFT073]		NODE_33_length_19961_cov_24.769840
20	vfdb	URMC_20	URINE	Outpatient	ST131	B2	iucB	33	19961	24.7698	8270	9217	-	1-948/948	===============	0/0	100	99.79	NP_709455	(iucB) aerobactin synthesis protein IucB [Aerobactin (VF0123)] [Shigella flexneri 2a str. 301]		NODE_33_length_19961_cov_24.769840
20	vfdb	URMC_20	URINE	Outpatient	ST131	B2	iucA	33	19961	24.7698	9218	10999	-	1-1782/1782	===============	0/0	100	99.83	NP_709454	(iucA) aerobactin synthesis protein IucA [Aerobactin (VF0123)] [Shigella flexneri 2a str. 301]		NODE_33_length_19961_cov_24.769840
20	vfdb	URMC_20	URINE	Outpatient	ST131	B2	papB	33	19961	24.7698	18772	19085	+	1-315/315	========/======	42369	99.68	98.41		(papB) regulatory protein PapB [P fimbriae (VF0220)] [Escherichia coli CFT073]		NODE_33_length_19961_cov_24.769840
20	vfdb	URMC_20	URINE	Outpatient	ST131	B2	papX	44	5283	28.7766	1	161	+	392-552/552	..........=====	0/0	29.17	96.27	NP_755457	(papX) PapX protein regulates flagellum synthesis to repress motility [P fimbriae (CVF425)] [Escherichia coli CFT073]		NODE_44_length_5283_cov_28.776571
20	vfdb	URMC_20	URINE	Outpatient	ST131	B2	sat	50	4012	30.068	1890	3885	-	1905-3900/3900	.......========	0/0	51.18	99.6	NP_755494	(sat) Aecreted auto transpoter toxin [Sat (VF0231)] [Escherichia coli CFT073]		NODE_50_length_4012_cov_30.067954
20	vfdb	URMC_20	URINE	Outpatient	ST131	B2	fimB	5	241164	29.3848	11342	11541	+	1-200/603	=====..........	0/0	33.17	97.5	NP_757239	(fimB) Type 1 fimbriae Regulatory protein fimB [Type 1 fimbriae (VF0221)] [Escherichia coli CFT073]		NODE_5_length_241164_cov_29.384833
20	vfdb	URMC_20	URINE	Outpatient	ST131	B2	fimB	5	241164	29.3848	13427	13834	+	196-603/603	....===========	0/0	67.66	98.04	NP_757239	(fimB) Type 1 fimbriae Regulatory protein fimB [Type 1 fimbriae (VF0221)] [Escherichia coli CFT073]		NODE_5_length_241164_cov_29.384833
20	vfdb	URMC_20	URINE	Outpatient	ST131	B2	fimE	5	241164	29.3848	14312	14908	+	1-597/597	===============	0/0	100	98.83	NP_757240	(fimE) Type 1 fimbriae Regulatory protein fimE [Type 1 fimbriae (VF0221)] [Escherichia coli CFT073]		NODE_5_length_241164_cov_29.384833
20	vfdb	URMC_20	URINE	Outpatient	ST131	B2	fimI	5	241164	29.3848	16000	16539	+	1-540/540	===============	0/0	100	98.52	NP_757242	(fimI) Fimbrin-like protein fimI precursor [Type 1 fimbriae (VF0221)] [Escherichia coli CFT073]		NODE_5_length_241164_cov_29.384833
20	vfdb	URMC_20	URINE	Outpatient	ST131	B2	fimC	5	241164	29.3848	16576	17301	+	1-726/726	===============	0/0	100	98.9	NP_757243	(fimC) Chaperone protein fimC precursor [Type 1 fimbriae (VF0221)] [Escherichia coli CFT073]		NODE_5_length_241164_cov_29.384833
20	vfdb	URMC_20	URINE	Outpatient	ST131	B2	fimD	5	241164	29.3848	17368	20004	+	1-2637/2637	===============	0/0	100	98.52	NP_757244	(fimD) Outer membrane usher protein fimD precursor [Type 1 fimbriae (VF0221)] [Escherichia coli CFT073]		NODE_5_length_241164_cov_29.384833
20	vfdb	URMC_20	URINE	Outpatient	ST131	B2	fimF	5	241164	29.3848	20011	20544	+	1-534/534	===============	0/0	100	96.63	NP_757245	(fimF) FimF protein precursor [Type 1 fimbriae (VF0221)] [Escherichia coli CFT073]		NODE_5_length_241164_cov_29.384833
20	vfdb	URMC_20	URINE	Outpatient	ST131	B2	fimG	5	241164	29.3848	20557	21060	+	1-504/504	===============	0/0	100	98.21	NP_757247	(fimG) FimG protein precursor [Type 1 fimbriae (VF0221)] [Escherichia coli CFT073]		NODE_5_length_241164_cov_29.384833
20	vfdb	URMC_20	URINE	Outpatient	ST131	B2	fimH	5	241164	29.3848	21071	21982	+	1-912/912	===============	0/0	100	97.48	NP_757248	(fimH) FimH protein precursor [Type 1 fimbriae (VF0221)] [Escherichia coli CFT073]		NODE_5_length_241164_cov_29.384833
21	plasmidfinder	URMC_21	URINE	Outpatient	ST131	B2	IncFII_1	30	56312	35.2488	12760	13020	+	1-261/261	===============	0/0	100	100	AY458016	IncFII_1__AY458016		NODE_30_length_56312_cov_35.248839
21	plasmidfinder	URMC_21	URINE	Outpatient	ST131	B2	IncFIA_1	49	17427	36.5158	12729	13116	-	1-388/388	===============	0/0	100	99.74	AP001918	IncFIA_1__AP001918		NODE_49_length_17427_cov_36.515780
21	resfinder	URMC_21	URINE	Outpatient	ST131	B2	blaCTX-M-15_1	63	2991	39.1648	411	1286	-	1-876/876	===============	0/0	100	100	AY044436	blaCTX-M-15	Amoxicillin;Ampicillin;Aztreonam;Cefepime;Cefotaxime;Ceftazidime;Ceftriaxone;Piperacillin;Ticarcillin	NODE_63_length_2991_cov_39.164804
21	resfinder	URMC_21	URINE	Outpatient	ST131	B2	mdf(A)_1	8	182694	21.448	71794	73026	-	1-1233/1233	===============	0/0	100	97.81	Y08743	mdf(A)		NODE_8_length_182694_cov_21.448044
21	vfdb	URMC_21	URINE	Outpatient	ST131	B2	entD	19	109733	21.4849	68802	69463	-	1-662/771	=============..	0/0	85.86	96.68	NP_752599	(entD) phosphopantetheinyl transferase component of enterobactin synthase multienzyme complex [Enterobactin (VF0228)] [Escherichia coli CFT073]		NODE_19_length_109733_cov_21.484946
21	vfdb	URMC_21	URINE	Outpatient	ST131	B2	fepA	19	109733	21.4849	69488	71728	-	1-2241/2241	===============	0/0	100	98.93	NP_752600	(fepA) ferrienterobactin outer membrane transporter [Enterobactin (VF0228)] [Escherichia coli CFT073]		NODE_19_length_109733_cov_21.484946
21	vfdb	URMC_21	URINE	Outpatient	ST131	B2	fes	19	109733	21.4849	71971	73173	+	1-1203/1203	===============	0/0	100	99	NP_752602	(fes) enterobactin/ferric enterobactin esterase [enterobactin (IA019)] [Escherichia coli CFT073]		NODE_19_length_109733_cov_21.484946
21	vfdb	URMC_21	URINE	Outpatient	ST131	B2	entF	19	109733	21.4849	73391	77272	+	1-3882/3882	===============	0/0	100	98.2	NP_752604	(entF) enterobactin synthase multienzyme complex component ATP-dependent [Enterobactin (VF0228)] [Escherichia coli CFT073]		NODE_19_length_109733_cov_21.484946
21	vfdb	URMC_21	URINE	Outpatient	ST131	B2	fepC	19	109733	21.4849	78649	79464	-	1-816/816	===============	0/0	100	99.14	NP_752606	(fepC) ferrienterobactin ABC transporter ATPase [Enterobactin (VF0228)] [Escherichia coli CFT073]		NODE_19_length_109733_cov_21.484946
21	vfdb	URMC_21	URINE	Outpatient	ST131	B2	fepG	19	109733	21.4849	79461	80453	-	1-993/993	===============	0/0	100	97.89	NP_752607	(fepG) iron-enterobactin ABC transporter permease [Enterobactin (VF0228)] [Escherichia coli CFT073]		NODE_19_length_109733_cov_21.484946
21	vfdb	URMC_21	URINE	Outpatient	ST131	B2	fepD	19	109733	21.4849	80450	81466	-	1-1017/1017	===============	0/0	100	97.84	NP_752608	(fepD) ferrienterobactin ABC transporter permease [Enterobactin (VF0228)] [Escherichia coli CFT073]		NODE_19_length_109733_cov_21.484946
21	vfdb	URMC_21	URINE	Outpatient	ST131	B2	entS	19	109733	21.4849	81565	82815	+	1-1251/1251	===============	0/0	100	97.44	NP_752609	(entS) enterobactin exporter iron-regulated [enterobactin (IA019)] [Escherichia coli CFT073]		NODE_19_length_109733_cov_21.484946
21	vfdb	URMC_21	URINE	Outpatient	ST131	B2	fepB	19	109733	21.4849	82819	83775	-	1-957/957	===============	0/0	100	98.43	NP_752610	(fepB) ferrienterobactin ABC transporter periplasmic binding protein [Enterobactin (VF0228)] [Escherichia coli CFT073]		NODE_19_length_109733_cov_21.484946
21	vfdb	URMC_21	URINE	Outpatient	ST131	B2	entC	19	109733	21.4849	83952	85139	+	1-1188/1188	===============	0/0	100	98.74	NP_752611	(entC) isochorismate synthase 1 [Enterobactin (VF0228)] [Escherichia coli CFT073]		NODE_19_length_109733_cov_21.484946
21	vfdb	URMC_21	URINE	Outpatient	ST131	B2	entE	19	109733	21.4849	85149	86759	+	1-1611/1611	===============	0/0	100	98.88	NP_752612	(entE) 23-dihydroxybenzoate-AMP ligase component of enterobactin synthase multienzyme complex [Enterobactin (VF0228)] [Escherichia coli CFT073]		NODE_19_length_109733_cov_21.484946
21	vfdb	URMC_21	URINE	Outpatient	ST131	B2	entB	19	109733	21.4849	86773	87630	+	1-858/858	===============	0/0	100	99.42	NP_752613	(entB) isochorismatase [Enterobactin (VF0228)] [Escherichia coli CFT073]		NODE_19_length_109733_cov_21.484946
21	vfdb	URMC_21	URINE	Outpatient	ST131	B2	entA	19	109733	21.4849	87630	88376	+	1-747/747	===============	0/0	100	98.13	NP_752614	(entA) 23-dihydro-23-dihydroxybenzoate dehydrogenase [Enterobactin (VF0228)] [Escherichia coli CFT073]		NODE_19_length_109733_cov_21.484946
21	vfdb	URMC_21	URINE	Outpatient	ST131	B2	aslA	20	109361	29.3597	70999	72427	+	1-1428/1428	========/======	42369	100	98.18	AAG10151	(aslA) putative arylsulfatase [AslA (VF0238)] [Escherichia coli O18:K1:H7 str. RS218]		NODE_20_length_109361_cov_29.359677
21	vfdb	URMC_21	URINE	Outpatient	ST131	B2	gspK	23	103716	24.7068	4228	5205	-	1-978/978	===============	0/0	100	96.63	YP_404607	(gspK) general secretion pathway protein K [T2SS (VF0333)] [Shigella dysenteriae Sd197]		NODE_23_length_103716_cov_24.706822
21	vfdb	URMC_21	URINE	Outpatient	ST131	B2	gspG	23	103716	24.7068	6739	7194	-	1-456/456	===============	0/0	100	96.05	YP_404603	(gspG) general secretion pathway protein G [T2SS (VF0333)] [Shigella dysenteriae Sd197]		NODE_23_length_103716_cov_24.706822
21	vfdb	URMC_21	URINE	Outpatient	ST131	B2	gspD	23	103716	24.7068	9927	11777	-	1-1836/1836	========/======	42383	100	96	YP_404600	(gspD) general secretion pathway protein D [T2SS (VF0333)] [Shigella dysenteriae Sd197]		NODE_23_length_103716_cov_24.706822
21	vfdb	URMC_21	URINE	Outpatient	ST131	B2	yagV/ecpE	24	89015	22.2217	81814	82567	-	1-754/756	===============	0/0	99.74	98.01	NP_286006	(yagV/ecpE) E. coli common pilus chaperone EcpE [ECP (VF0404)] [Escherichia coli O157:H7 str. EDL933]		NODE_24_length_89015_cov_22.221661
21	vfdb	URMC_21	URINE	Outpatient	ST131	B2	yagW/ecpD	24	89015	22.2217	82491	84134	-	1-1644/1644	===============	0/0	100	99.21	NP_286007	(yagW/ecpD) polymerized tip adhesin of ECP fibers [ECP (VF0404)] [Escherichia coli O157:H7 str. EDL933]		NODE_24_length_89015_cov_22.221661
21	vfdb	URMC_21	URINE	Outpatient	ST131	B2	yagX/ecpC	24	89015	22.2217	84124	86649	-	1-2526/2526	===============	0/0	100	97.62	NP_286008	(yagX/ecpC) E. coli common pilus usher EcpC [ECP (VF0404)] [Escherichia coli O157:H7 str. EDL933]		NODE_24_length_89015_cov_22.221661
21	vfdb	URMC_21	URINE	Outpatient	ST131	B2	yagY/ecpB	24	89015	22.2217	86675	87343	-	1-669/669	===============	0/0	100	98.06	NP_286009	(yagY/ecpB) E. coli common pilus chaperone EcpB [ECP (VF0404)] [Escherichia coli O157:H7 str. EDL933]		NODE_24_length_89015_cov_22.221661
21	vfdb	URMC_21	URINE	Outpatient	ST131	B2	yagZ/ecpA	24	89015	22.2217	87400	87987	-	1-588/588	===============	0/0	100	98.47	NP_286010	(yagZ/ecpA) E. coli common pilus structural subunit EcpA [ECP (VF0404)] [Escherichia coli O157:H7 str. EDL933]		NODE_24_length_89015_cov_22.221661
21	vfdb	URMC_21	URINE	Outpatient	ST131	B2	ykgK/ecpR	24	89015	22.2217	88062	88652	-	1-591/591	===============	0/0	100	99.49	NP_286011	(ykgK/ecpR) regulator protein EcpR [ECP (VF0404)] [Escherichia coli O157:H7 str. EDL933]		NODE_24_length_89015_cov_22.221661
21	vfdb	URMC_21	URINE	Outpatient	ST131	B2	fimB	34	43868	25.5989	6147	6346	+	1-200/603	=====..........	0/0	33.17	97.5	NP_757239	(fimB) Type 1 fimbriae Regulatory protein fimB [Type 1 fimbriae (VF0221)] [Escherichia coli CFT073]		NODE_34_length_43868_cov_25.598935
21	vfdb	URMC_21	URINE	Outpatient	ST131	B2	fimB	34	43868	25.5989	8232	8639	+	196-603/603	....===========	0/0	67.66	98.04	NP_757239	(fimB) Type 1 fimbriae Regulatory protein fimB [Type 1 fimbriae (VF0221)] [Escherichia coli CFT073]		NODE_34_length_43868_cov_25.598935
21	vfdb	URMC_21	URINE	Outpatient	ST131	B2	fimE	34	43868	25.5989	9117	9713	+	1-597/597	===============	0/0	100	98.83	NP_757240	(fimE) Type 1 fimbriae Regulatory protein fimE [Type 1 fimbriae (VF0221)] [Escherichia coli CFT073]		NODE_34_length_43868_cov_25.598935
21	vfdb	URMC_21	URINE	Outpatient	ST131	B2	fimI	34	43868	25.5989	10805	11344	+	1-540/540	===============	0/0	100	98.52	NP_757242	(fimI) Fimbrin-like protein fimI precursor [Type 1 fimbriae (VF0221)] [Escherichia coli CFT073]		NODE_34_length_43868_cov_25.598935
21	vfdb	URMC_21	URINE	Outpatient	ST131	B2	fimC	34	43868	25.5989	11381	12106	+	1-726/726	===============	0/0	100	98.9	NP_757243	(fimC) Chaperone protein fimC precursor [Type 1 fimbriae (VF0221)] [Escherichia coli CFT073]		NODE_34_length_43868_cov_25.598935
21	vfdb	URMC_21	URINE	Outpatient	ST131	B2	fimD	34	43868	25.5989	12173	14809	+	1-2637/2637	===============	0/0	100	98.52	NP_757244	(fimD) Outer membrane usher protein fimD precursor [Type 1 fimbriae (VF0221)] [Escherichia coli CFT073]		NODE_34_length_43868_cov_25.598935
21	vfdb	URMC_21	URINE	Outpatient	ST131	B2	fimF	34	43868	25.5989	14816	15349	+	1-534/534	===============	0/0	100	96.63	NP_757245	(fimF) FimF protein precursor [Type 1 fimbriae (VF0221)] [Escherichia coli CFT073]		NODE_34_length_43868_cov_25.598935
21	vfdb	URMC_21	URINE	Outpatient	ST131	B2	fimG	34	43868	25.5989	15362	15865	+	1-504/504	===============	0/0	100	98.21	NP_757247	(fimG) FimG protein precursor [Type 1 fimbriae (VF0221)] [Escherichia coli CFT073]		NODE_34_length_43868_cov_25.598935
21	vfdb	URMC_21	URINE	Outpatient	ST131	B2	fimH	34	43868	25.5989	15876	16787	+	1-912/912	===============	0/0	100	97.48	NP_757248	(fimH) FimH protein precursor [Type 1 fimbriae (VF0221)] [Escherichia coli CFT073]		NODE_34_length_43868_cov_25.598935
21	vfdb	URMC_21	URINE	Outpatient	ST131	B2	kpsD	35	41906	23.8452	33869	35545	+	1-1677/1677	===============	0/0	100	98.33	AAA21682	(kpsD) KpsD [K1 capsule (VF0239)] [Escherichia coli O18:K1:H7 str. RS218]		NODE_35_length_41906_cov_23.845161
21	vfdb	URMC_21	URINE	Outpatient	ST131	B2	ybtS	39	33427	18.0732	4430	5734	-	1-1305/1305	===============	0/0	100	99.85	NP_405477	(ybtS) salicylate synthase Irp9 [Yersiniabactin (VF0136)] [Yersinia pestis CO92]		NODE_39_length_33427_cov_18.073183
21	vfdb	URMC_21	URINE	Outpatient	ST131	B2	ybtX	39	33427	18.0732	5762	7042	-	1-1281/1281	===============	0/0	100	99.69	NP_405476	(ybtX) putative signal transducer [Yersiniabactin (VF0136)] [Yersinia pestis CO92]		NODE_39_length_33427_cov_18.073183
21	vfdb	URMC_21	URINE	Outpatient	ST131	B2	ybtQ	39	33427	18.0732	7035	8837	-	1-1803/1803	===============	0/0	100	99.56	NP_405475	(ybtQ) inner membrane ABC-transporter YbtQ [Yersiniabactin (VF0136)] [Yersinia pestis CO92]		NODE_39_length_33427_cov_18.073183
21	vfdb	URMC_21	URINE	Outpatient	ST131	B2	ybtP	39	33427	18.0732	8824	10626	-	1-1803/1803	===============	0/0	100	99.61	NP_405474	(ybtP) lipoprotein inner membrane ABC-transporter [Yersiniabactin (VF0136)] [Yersinia pestis CO92]		NODE_39_length_33427_cov_18.073183
21	vfdb	URMC_21	URINE	Outpatient	ST131	B2	ybtA	39	33427	18.0732	10793	11752	+	1-960/960	===============	0/0	100	99.27	NP_405473	(ybtA) transcriptional regulator YbtA [Yersiniabactin (VF0136)] [Yersinia pestis CO92]		NODE_39_length_33427_cov_18.073183
21	vfdb	URMC_21	URINE	Outpatient	ST131	B2	irp2	39	33427	18.0732	11943	18050	+	1-6108/6108	===============	0/0	100	99.44	NP_405472	(irp2) yersiniabactin biosynthetic protein Irp2 [Yersiniabactin (VF0136)] [Yersinia pestis CO92]		NODE_39_length_33427_cov_18.073183
21	vfdb	URMC_21	URINE	Outpatient	ST131	B2	irp1	39	33427	18.0732	18138	27629	+	1-9492/9492	===============	0/0	100	99.76	NP_405471	(irp1) yersiniabactin biosynthetic protein Irp1 [Yersiniabactin (VF0136)] [Yersinia pestis CO92]		NODE_39_length_33427_cov_18.073183
21	vfdb	URMC_21	URINE	Outpatient	ST131	B2	ybtU	39	33427	18.0732	27626	28726	+	1-1101/1101	===============	0/0	100	99.73	NP_405470	(ybtU) yersiniabactin biosynthetic protein YbtU [Yersiniabactin (VF0136)] [Yersinia pestis CO92]		NODE_39_length_33427_cov_18.073183
21	vfdb	URMC_21	URINE	Outpatient	ST131	B2	ybtT	39	33427	18.0732	28723	29526	+	1-804/804	===============	0/0	100	99.63	NP_405469	(ybtT) yersiniabactin biosynthetic protein YbtT [Yersiniabactin (VF0136)] [Yersinia pestis CO92]		NODE_39_length_33427_cov_18.073183
21	vfdb	URMC_21	URINE	Outpatient	ST131	B2	ybtE	39	33427	18.0732	29530	31107	+	1-1578/1578	===============	0/0	100	99.81	NP_405468	(ybtE) yersiniabactin siderophore biosynthetic protein [Yersiniabactin (VF0136)] [Yersinia pestis CO92]		NODE_39_length_33427_cov_18.073183
21	vfdb	URMC_21	URINE	Outpatient	ST131	B2	fyuA	39	33427	18.0732	31238	33259	+	1-2022/2022	===============	0/0	100	99.75	NP_405467	(fyuA) pesticin/yersiniabactin receptor protein [Yersiniabactin (VF0136)] [Yersinia pestis CO92]		NODE_39_length_33427_cov_18.073183
21	vfdb	URMC_21	URINE	Outpatient	ST131	B2	chuS	3	210112	27.134	190062	191090	-	1-1029/1029	===============	0/0	100	99.03	NP_756169	(chuS) heme oxygenase ChuS [Chu (VF0227)] [Escherichia coli CFT073]		NODE_3_length_210112_cov_27.134010
21	vfdb	URMC_21	URINE	Outpatient	ST131	B2	chuA	3	210112	27.134	191139	193085	-	1-1947/1947	===============	0/0	100	99.54	NP_756170	(chuA) Outer membrane heme/hemoglobin receptor ChuA [Chu (VF0227)] [Escherichia coli CFT073]		NODE_3_length_210112_cov_27.134010
21	vfdb	URMC_21	URINE	Outpatient	ST131	B2	chuT	3	210112	27.134	193727	194719	+	1-993/993	===============	0/0	100	99.8	NP_756175	(chuT) periplasmic heme-binding protein ChuT [Chu (VF0227)] [Escherichia coli CFT073]		NODE_3_length_210112_cov_27.134010
21	vfdb	URMC_21	URINE	Outpatient	ST131	B2	chuW	3	210112	27.134	194739	196076	+	1-1338/1338	===============	0/0	100	98.88	NP_756176	(chuW) Putative oxygen independent coproporphyrinogen III oxidase [Chu (VF0227)] [Escherichia coli CFT073]		NODE_3_length_210112_cov_27.134010
21	vfdb	URMC_21	URINE	Outpatient	ST131	B2	chuX	3	210112	27.134	196089	196583	+	1-495/495	===============	0/0	100	100	NP_756177	(chuX) putative heme-binding protein ChuX [Chu (VF0227)] [Escherichia coli CFT073]		NODE_3_length_210112_cov_27.134010
21	vfdb	URMC_21	URINE	Outpatient	ST131	B2	chuY	3	210112	27.134	196583	197206	+	1-624/624	===============	0/0	100	98.24	NP_756178	(chuY) ChuY [Chu (VF0227)] [Escherichia coli CFT073]		NODE_3_length_210112_cov_27.134010
21	vfdb	URMC_21	URINE	Outpatient	ST131	B2	chuU	3	210112	27.134	197255	198247	+	1-993/993	===============	0/0	100	99.5	NP_756179	(chuU) heme permease protein ChuU [Chu (VF0227)] [Escherichia coli CFT073]		NODE_3_length_210112_cov_27.134010
21	vfdb	URMC_21	URINE	Outpatient	ST131	B2	chuV	3	210112	27.134	198214	199014	+	1-801/801	===============	0/0	100	99.75	NP_756180	(chuV) ATP-binding hydrophilic protein ChuV [Chu (VF0227)] [Escherichia coli CFT073]		NODE_3_length_210112_cov_27.134010
21	vfdb	URMC_21	URINE	Outpatient	ST131	B2	fdeC	42	28602	23.3789	15453	19700	-	1-4251/4251	========/======	42371	99.93	97.41	YP_002390132	(fdeC) adhesin FdeC [FdeC (VF0506)] [Escherichia coli O45:K1:H7 str. S88]		NODE_42_length_28602_cov_23.378929
21	vfdb	URMC_21	URINE	Outpatient	ST131	B2	iucD	48	17883	24.0297	3132	4453	-	1-1323/1338	========/======	42369	98.8	96.3	NP_755499	(iucD) L-lysine 6-monooxygenase IucD [Aerobactin (VF0229)] [Escherichia coli CFT073]		NODE_48_length_17883_cov_24.029680
21	vfdb	URMC_21	URINE	Outpatient	ST131	B2	iucC	48	17883	24.0297	4450	6192	-	1-1743/1743	===============	0/0	100	98.16	NP_755500	(iucC) aerobactin siderophore biosynthesis protein IucC [Aerobactin (VF0229)] [Escherichia coli CFT073]		NODE_48_length_17883_cov_24.029680
21	vfdb	URMC_21	URINE	Outpatient	ST131	B2	iucB	48	17883	24.0297	6192	7139	-	1-948/948	===============	0/0	100	99.79	NP_709455	(iucB) aerobactin synthesis protein IucB [Aerobactin (VF0123)] [Shigella flexneri 2a str. 301]		NODE_48_length_17883_cov_24.029680
21	vfdb	URMC_21	URINE	Outpatient	ST131	B2	iucA	48	17883	24.0297	7140	8921	-	1-1782/1782	===============	0/0	100	99.83	NP_709454	(iucA) aerobactin synthesis protein IucA [Aerobactin (VF0123)] [Shigella flexneri 2a str. 301]		NODE_48_length_17883_cov_24.029680
21	vfdb	URMC_21	URINE	Outpatient	ST131	B2	papB	48	17883	24.0297	16694	17007	+	1-315/315	========/======	42369	99.68	98.41		(papB) regulatory protein PapB [P fimbriae (VF0220)] [Escherichia coli CFT073]		NODE_48_length_17883_cov_24.029680
21	vfdb	URMC_21	URINE	Outpatient	ST131	B2	sat	51	14677	26.296	10786	14677	-	9-3900/3900	===============	0/0	99.79	99.56	NP_755494	(sat) Aecreted auto transpoter toxin [Sat (VF0231)] [Escherichia coli CFT073]		NODE_51_length_14677_cov_26.296014
21	vfdb	URMC_21	URINE	Outpatient	ST131	B2	papX	74	1267	24.8809	257	816	+	1-552/552	========/======	42376	100	96.25	NP_755457	(papX) PapX protein regulates flagellum synthesis to repress motility [P fimbriae (CVF425)] [Escherichia coli CFT073]		NODE_74_length_1267_cov_24.880918
21	vfdb	URMC_21	URINE	Outpatient	ST131	B2	ompA	9	179127	21.2394	69409	70461	+	1-1041/1041	========/======	42380	100	95.82	AAF37887	(ompA) outer membrane protein A [OmpA (VF0236)] [Escherichia coli O18:K1:H7 str. RS218]		NODE_9_length_179127_cov_21.239374
22	plasmidfinder	URMC_22	URINE	Outpatient	ST131	B2	IncB/O/K/Z_2	24	69081	32.9884	16140	16294	-	1-154/160	========/======	42369	96.25	96.13	GU256641	IncB/O/K/Z_2__GU256641		NODE_24_length_69081_cov_32.988413
22	plasmidfinder	URMC_22	URINE	Outpatient	ST131	B2	IncFIA_1	48	18007	35.7803	12749	13136	-	1-388/388	===============	0/0	100	100	AP001918	IncFIA_1__AP001918		NODE_48_length_18007_cov_35.780313
22	plasmidfinder	URMC_22	URINE	Outpatient	ST131	B2	IncFIB(AP001918)_1	53	13178	35.3378	2312	2993	+	1-682/682	===============	0/0	100	97.95	AP001918	IncFIB(AP001918)_1__AP001918		NODE_53_length_13178_cov_35.337829
22	plasmidfinder	URMC_22	URINE	Outpatient	ST131	B2	Col156_1	64	8201	33.2154	6834	6975	-	13-154/154	.==============	0/0	92.21	98.59	NC_009781	Col156_1__NC_009781		NODE_64_length_8201_cov_33.215383
22	plasmidfinder	URMC_22	URINE	Outpatient	ST131	B2	IncFII(pRSB107)_1_pRSB107	67	7693	32.8274	1264	1524	-	1-261/261	===============	0/0	100	100	AJ851089	IncFII(pRSB107)_1_pRSB107_AJ851089		NODE_67_length_7693_cov_32.827386
22	resfinder	URMC_22	URINE	Outpatient	ST131	B2	mdf(A)_1	1	388108	21.6605	224897	226129	+	1-1233/1233	===============	0/0	100	97.81	Y08743	mdf(A)		NODE_1_length_388108_cov_21.660458
22	resfinder	URMC_22	URINE	Outpatient	ST131	B2	mph(A)_2	61	10219	34.54	196	1117	+	1-921/921	========/======	42369	100	99.67	U36578	mph(A)	Erythromycin;Azithromycin;Spiramycin;Telithromycin	NODE_61_length_10219_cov_34.540032
22	resfinder	URMC_22	URINE	Outpatient	ST131	B2	sul1_5	61	10219	34.54	6412	7278	-	1-867/867	===============	0/0	100	99.89	EU780013	sul1	Sulfamethoxazole	NODE_61_length_10219_cov_34.540032
22	resfinder	URMC_22	URINE	Outpatient	ST131	B2	aadA5_1	61	10219	34.54	7798	8586	-	1-789/789	===============	0/0	100	100	AF137361	aadA5	Streptomycin	NODE_61_length_10219_cov_34.540032
22	resfinder	URMC_22	URINE	Outpatient	ST131	B2	dfrA17_1	61	10219	34.54	8717	9190	-	1-474/474	===============	0/0	100	100	FJ460238	dfrA17	Trimethoprim	NODE_61_length_10219_cov_34.540032
22	resfinder	URMC_22	URINE	Outpatient	ST131	B2	ant(3'')-Ia_1	61	10219	34.54	9209	9375	-	1-174/972	===...../......	42435	17.18	95.98	X02340	ant(3'')-Ia	Streptomycin	NODE_61_length_10219_cov_34.540032
22	resfinder	URMC_22	URINE	Outpatient	ST131	B2	blaTEM-1B_1	67	7693	32.8274	6528	7388	-	1-861/861	===============	0/0	100	100	AY458016	blaTEM-1B	Amoxicillin;Ampicillin;Cephalothin;Piperacillin;Ticarcillin	NODE_67_length_7693_cov_32.827386
22	resfinder	URMC_22	URINE	Outpatient	ST131	B2	aac(3)-IId_1	82	3249	62.8504	2146	3006	+	1-861/861	===============	0/0	100	99.88	EU022314	aac(3)-IId	Gentamicin;Tobramycin	NODE_82_length_3249_cov_62.850416
22	resfinder	URMC_22	URINE	Outpatient	ST131	B2	aph(6)-Id_1	85	2974	30.8676	127	688	-	1-562/837	===========....	0/0	67.14	99.82	M28829	aph(6)-Id	Streptomycin	NODE_85_length_2974_cov_30.867580
22	resfinder	URMC_22	URINE	Outpatient	ST131	B2	aph(3'')-Ib_5	85	2974	30.8676	688	1491	-	1-804/804	===============	0/0	100	100	AF321551	aph(3'')-Ib	Streptomycin	NODE_85_length_2974_cov_30.867580
22	resfinder	URMC_22	URINE	Outpatient	ST131	B2	sul2_2	85	2974	30.8676	1552	2367	-	1-816/816	===============	0/0	100	100	AY034138	sul2	Sulfamethoxazole	NODE_85_length_2974_cov_30.867580
22	resfinder	URMC_22	URINE	Outpatient	ST131	B2	tet(A)_4	87	2831	34.6442	125	1297	+	28-1200/1200	===============	0/0	97.75	100	AJ517790	tet(A)	Doxycycline;Tetracycline	NODE_87_length_2831_cov_34.644231
22	resfinder	URMC_22	URINE	Outpatient	ST131	B2	tet(A)_6	96	1623	26.3322	116	236	-	1-119/1275	==....../......	42370	9.33	97.52	AF534183	tet(A)	Doxycycline;Tetracycline	NODE_96_length_1623_cov_26.332219
22	resfinder	URMC_22	URINE	Outpatient	ST131	B2	aph(6)-Id_1	96	1623	26.3322	1215	1497	-	555-837/837	.........======	0/0	33.81	100	M28829	aph(6)-Id	Streptomycin	NODE_96_length_1623_cov_26.332219
22	resfinder	URMC_22	URINE	Outpatient	ST131	B2	blaCTX-M-14_1	9	161876	21.2836	88023	88898	+	1-876/876	===============	0/0	100	100	AF252622	blaCTX-M-14	Amoxicillin;Ampicillin;Aztreonam;Cefepime;Cefotaxime;Ceftazidime;Ceftriaxone;Piperacillin;Ticarcillin	NODE_9_length_161876_cov_21.283637
22	vfdb	URMC_22	URINE	Outpatient	ST131	B2	papX	100	1512	21.9986	578	1129	-	1-552/552	===============	0/0	100	97.64	NP_755457	(papX) PapX protein regulates flagellum synthesis to repress motility [P fimbriae (CVF425)] [Escherichia coli CFT073]		NODE_100_length_1512_cov_21.998556
22	vfdb	URMC_22	URINE	Outpatient	ST131	B2	gspD	15	109772	23.5588	97897	99747	+	1-1836/1836	========/======	42383	100	96.06	YP_404600	(gspD) general secretion pathway protein D [T2SS (VF0333)] [Shigella dysenteriae Sd197]		NODE_15_length_109772_cov_23.558831
22	vfdb	URMC_22	URINE	Outpatient	ST131	B2	gspG	15	109772	23.5588	102480	102935	+	1-456/456	===============	0/0	100	95.83	YP_404603	(gspG) general secretion pathway protein G [T2SS (VF0333)] [Shigella dysenteriae Sd197]		NODE_15_length_109772_cov_23.558831
22	vfdb	URMC_22	URINE	Outpatient	ST131	B2	gspH	15	109772	23.5588	102972	103502	+	1-531/531	===============	0/0	100	96.61	YP_404604	(gspH) general secretion pathway protein H [T2SS (VF0333)] [Shigella dysenteriae Sd197]		NODE_15_length_109772_cov_23.558831
22	vfdb	URMC_22	URINE	Outpatient	ST131	B2	aslA	17	109697	24.922	36935	38363	-	1-1428/1428	========/======	42369	100	98.18	AAG10151	(aslA) putative arylsulfatase [AslA (VF0238)] [Escherichia coli O18:K1:H7 str. RS218]		NODE_17_length_109697_cov_24.922013
22	vfdb	URMC_22	URINE	Outpatient	ST131	B2	ybtS	18	99077	19.3348	66231	67535	-	1-1305/1305	===============	0/0	100	99.85	NP_405477	(ybtS) salicylate synthase Irp9 [Yersiniabactin (VF0136)] [Yersinia pestis CO92]		NODE_18_length_99077_cov_19.334755
22	vfdb	URMC_22	URINE	Outpatient	ST131	B2	ybtX	18	99077	19.3348	67563	68843	-	1-1281/1281	===============	0/0	100	99.45	NP_405476	(ybtX) putative signal transducer [Yersiniabactin (VF0136)] [Yersinia pestis CO92]		NODE_18_length_99077_cov_19.334755
22	vfdb	URMC_22	URINE	Outpatient	ST131	B2	ybtQ	18	99077	19.3348	68836	70638	-	1-1803/1803	===============	0/0	100	99.56	NP_405475	(ybtQ) inner membrane ABC-transporter YbtQ [Yersiniabactin (VF0136)] [Yersinia pestis CO92]		NODE_18_length_99077_cov_19.334755
22	vfdb	URMC_22	URINE	Outpatient	ST131	B2	ybtP	18	99077	19.3348	70625	72427	-	1-1803/1803	===============	0/0	100	99.56	NP_405474	(ybtP) lipoprotein inner membrane ABC-transporter [Yersiniabactin (VF0136)] [Yersinia pestis CO92]		NODE_18_length_99077_cov_19.334755
22	vfdb	URMC_22	URINE	Outpatient	ST131	B2	ybtA	18	99077	19.3348	72594	73553	+	1-960/960	===============	0/0	100	99.48	NP_405473	(ybtA) transcriptional regulator YbtA [Yersiniabactin (VF0136)] [Yersinia pestis CO92]		NODE_18_length_99077_cov_19.334755
22	vfdb	URMC_22	URINE	Outpatient	ST131	B2	irp2	18	99077	19.3348	73744	79851	+	1-6108/6108	===============	0/0	100	99.51	NP_405472	(irp2) yersiniabactin biosynthetic protein Irp2 [Yersiniabactin (VF0136)] [Yersinia pestis CO92]		NODE_18_length_99077_cov_19.334755
22	vfdb	URMC_22	URINE	Outpatient	ST131	B2	irp1	18	99077	19.3348	79939	89430	+	1-9492/9492	===============	0/0	100	99.7	NP_405471	(irp1) yersiniabactin biosynthetic protein Irp1 [Yersiniabactin (VF0136)] [Yersinia pestis CO92]		NODE_18_length_99077_cov_19.334755
22	vfdb	URMC_22	URINE	Outpatient	ST131	B2	ybtU	18	99077	19.3348	89427	90527	+	1-1101/1101	===============	0/0	100	99.64	NP_405470	(ybtU) yersiniabactin biosynthetic protein YbtU [Yersiniabactin (VF0136)] [Yersinia pestis CO92]		NODE_18_length_99077_cov_19.334755
22	vfdb	URMC_22	URINE	Outpatient	ST131	B2	ybtT	18	99077	19.3348	90524	91327	+	1-804/804	===============	0/0	100	99.5	NP_405469	(ybtT) yersiniabactin biosynthetic protein YbtT [Yersiniabactin (VF0136)] [Yersinia pestis CO92]		NODE_18_length_99077_cov_19.334755
22	vfdb	URMC_22	URINE	Outpatient	ST131	B2	ybtE	18	99077	19.3348	91331	92908	+	1-1578/1578	===============	0/0	100	99.75	NP_405468	(ybtE) yersiniabactin siderophore biosynthetic protein [Yersiniabactin (VF0136)] [Yersinia pestis CO92]		NODE_18_length_99077_cov_19.334755
22	vfdb	URMC_22	URINE	Outpatient	ST131	B2	fyuA	18	99077	19.3348	93040	95061	+	1-2022/2022	===============	0/0	100	99.9	NP_405467	(fyuA) pesticin/yersiniabactin receptor protein [Yersiniabactin (VF0136)] [Yersinia pestis CO92]		NODE_18_length_99077_cov_19.334755
22	vfdb	URMC_22	URINE	Outpatient	ST131	B2	ompA	1	388108	21.6605	349468	350520	-	1-1041/1041	========/======	42380	100	95.82	AAF37887	(ompA) outer membrane protein A [OmpA (VF0236)] [Escherichia coli O18:K1:H7 str. RS218]		NODE_1_length_388108_cov_21.660458
22	vfdb	URMC_22	URINE	Outpatient	ST131	B2	fdeC	35	36834	21.3886	841	5088	-	1-4251/4251	========/======	42371	99.93	97.44	YP_002390132	(fdeC) adhesin FdeC [FdeC (VF0506)] [Escherichia coli O45:K1:H7 str. S88]		NODE_35_length_36834_cov_21.388563
22	vfdb	URMC_22	URINE	Outpatient	ST131	B2	ykgK/ecpR	35	36834	21.3886	14341	14931	+	1-591/591	===============	0/0	100	99.49	NP_286011	(ykgK/ecpR) regulator protein EcpR [ECP (VF0404)] [Escherichia coli O157:H7 str. EDL933]		NODE_35_length_36834_cov_21.388563
22	vfdb	URMC_22	URINE	Outpatient	ST131	B2	yagZ/ecpA	35	36834	21.3886	15006	15593	+	1-588/588	===============	0/0	100	98.3	NP_286010	(yagZ/ecpA) E. coli common pilus structural subunit EcpA [ECP (VF0404)] [Escherichia coli O157:H7 str. EDL933]		NODE_35_length_36834_cov_21.388563
22	vfdb	URMC_22	URINE	Outpatient	ST131	B2	yagY/ecpB	35	36834	21.3886	15650	16318	+	1-669/669	===============	0/0	100	98.06	NP_286009	(yagY/ecpB) E. coli common pilus chaperone EcpB [ECP (VF0404)] [Escherichia coli O157:H7 str. EDL933]		NODE_35_length_36834_cov_21.388563
22	vfdb	URMC_22	URINE	Outpatient	ST131	B2	yagX/ecpC	35	36834	21.3886	16344	18869	+	1-2526/2526	===============	0/0	100	97.58	NP_286008	(yagX/ecpC) E. coli common pilus usher EcpC [ECP (VF0404)] [Escherichia coli O157:H7 str. EDL933]		NODE_35_length_36834_cov_21.388563
22	vfdb	URMC_22	URINE	Outpatient	ST131	B2	yagW/ecpD	35	36834	21.3886	18859	20502	+	1-1644/1644	===============	0/0	100	99.09	NP_286007	(yagW/ecpD) polymerized tip adhesin of ECP fibers [ECP (VF0404)] [Escherichia coli O157:H7 str. EDL933]		NODE_35_length_36834_cov_21.388563
22	vfdb	URMC_22	URINE	Outpatient	ST131	B2	yagV/ecpE	35	36834	21.3886	20426	21179	+	1-754/756	===============	0/0	99.74	98.01	NP_286006	(yagV/ecpE) E. coli common pilus chaperone EcpE [ECP (VF0404)] [Escherichia coli O157:H7 str. EDL933]		NODE_35_length_36834_cov_21.388563
22	vfdb	URMC_22	URINE	Outpatient	ST131	B2	iucA	49	16242	23.7376	1840	3621	+	1-1782/1782	===============	0/0	100	99.83	NP_709454	(iucA) aerobactin synthesis protein IucA [Aerobactin (VF0123)] [Shigella flexneri 2a str. 301]		NODE_49_length_16242_cov_23.737636
22	vfdb	URMC_22	URINE	Outpatient	ST131	B2	iucB	49	16242	23.7376	3622	4569	+	1-948/948	===============	0/0	100	99.79	NP_709455	(iucB) aerobactin synthesis protein IucB [Aerobactin (VF0123)] [Shigella flexneri 2a str. 301]		NODE_49_length_16242_cov_23.737636
22	vfdb	URMC_22	URINE	Outpatient	ST131	B2	iucC	49	16242	23.7376	4569	6311	+	1-1743/1743	===============	0/0	100	98.11	NP_755500	(iucC) aerobactin siderophore biosynthesis protein IucC [Aerobactin (VF0229)] [Escherichia coli CFT073]		NODE_49_length_16242_cov_23.737636
22	vfdb	URMC_22	URINE	Outpatient	ST131	B2	iucD	49	16242	23.7376	6308	7629	+	1-1323/1338	========/======	42369	98.8	96.3	NP_755499	(iucD) L-lysine 6-monooxygenase IucD [Aerobactin (VF0229)] [Escherichia coli CFT073]		NODE_49_length_16242_cov_23.737636
22	vfdb	URMC_22	URINE	Outpatient	ST131	B2	sat	49	16242	23.7376	10800	14699	+	1-3900/3900	===============	0/0	100	99.51	NP_755494	(sat) Aecreted auto transpoter toxin [Sat (VF0231)] [Escherichia coli CFT073]		NODE_49_length_16242_cov_23.737636
22	vfdb	URMC_22	URINE	Outpatient	ST131	B2	chuV	51	14665	23.1415	3746	4546	-	1-801/801	===============	0/0	100	99.75	NP_756180	(chuV) ATP-binding hydrophilic protein ChuV [Chu (VF0227)] [Escherichia coli CFT073]		NODE_51_length_14665_cov_23.141491
22	vfdb	URMC_22	URINE	Outpatient	ST131	B2	chuU	51	14665	23.1415	4513	5505	-	1-993/993	===============	0/0	100	99.3	NP_756179	(chuU) heme permease protein ChuU [Chu (VF0227)] [Escherichia coli CFT073]		NODE_51_length_14665_cov_23.141491
22	vfdb	URMC_22	URINE	Outpatient	ST131	B2	chuY	51	14665	23.1415	5554	6177	-	1-624/624	===============	0/0	100	98.4	NP_756178	(chuY) ChuY [Chu (VF0227)] [Escherichia coli CFT073]		NODE_51_length_14665_cov_23.141491
22	vfdb	URMC_22	URINE	Outpatient	ST131	B2	chuX	51	14665	23.1415	6177	6671	-	1-495/495	===============	0/0	100	100	NP_756177	(chuX) putative heme-binding protein ChuX [Chu (VF0227)] [Escherichia coli CFT073]		NODE_51_length_14665_cov_23.141491
22	vfdb	URMC_22	URINE	Outpatient	ST131	B2	chuW	51	14665	23.1415	6684	8021	-	1-1338/1338	===============	0/0	100	99.25	NP_756176	(chuW) Putative oxygen independent coproporphyrinogen III oxidase [Chu (VF0227)] [Escherichia coli CFT073]		NODE_51_length_14665_cov_23.141491
22	vfdb	URMC_22	URINE	Outpatient	ST131	B2	chuT	51	14665	23.1415	8041	9033	-	1-993/993	===============	0/0	100	99.8	NP_756175	(chuT) periplasmic heme-binding protein ChuT [Chu (VF0227)] [Escherichia coli CFT073]		NODE_51_length_14665_cov_23.141491
22	vfdb	URMC_22	URINE	Outpatient	ST131	B2	chuA	51	14665	23.1415	9676	11622	+	1-1947/1947	===============	0/0	100	99.54	NP_756170	(chuA) Outer membrane heme/hemoglobin receptor ChuA [Chu (VF0227)] [Escherichia coli CFT073]		NODE_51_length_14665_cov_23.141491
22	vfdb	URMC_22	URINE	Outpatient	ST131	B2	chuS	51	14665	23.1415	11671	12699	+	1-1029/1029	===============	0/0	100	99.03	NP_756169	(chuS) heme oxygenase ChuS [Chu (VF0227)] [Escherichia coli CFT073]		NODE_51_length_14665_cov_23.141491
22	vfdb	URMC_22	URINE	Outpatient	ST131	B2	fimH	54	12795	26.5999	5864	6775	-	1-912/912	===============	0/0	100	97.59	NP_757248	(fimH) FimH protein precursor [Type 1 fimbriae (VF0221)] [Escherichia coli CFT073]		NODE_54_length_12795_cov_26.599937
22	vfdb	URMC_22	URINE	Outpatient	ST131	B2	fimG	54	12795	26.5999	6786	7289	-	1-504/504	===============	0/0	100	98.02	NP_757247	(fimG) FimG protein precursor [Type 1 fimbriae (VF0221)] [Escherichia coli CFT073]		NODE_54_length_12795_cov_26.599937
22	vfdb	URMC_22	URINE	Outpatient	ST131	B2	fimF	54	12795	26.5999	7302	7835	-	1-534/534	===============	0/0	100	99.06	NP_757245	(fimF) FimF protein precursor [Type 1 fimbriae (VF0221)] [Escherichia coli CFT073]		NODE_54_length_12795_cov_26.599937
22	vfdb	URMC_22	URINE	Outpatient	ST131	B2	fimD	54	12795	26.5999	7842	10478	-	1-2637/2637	===============	0/0	100	98.9	NP_757244	(fimD) Outer membrane usher protein fimD precursor [Type 1 fimbriae (VF0221)] [Escherichia coli CFT073]		NODE_54_length_12795_cov_26.599937
22	vfdb	URMC_22	URINE	Outpatient	ST131	B2	fimC	54	12795	26.5999	10545	11270	-	1-726/726	===============	0/0	100	98.62	NP_757243	(fimC) Chaperone protein fimC precursor [Type 1 fimbriae (VF0221)] [Escherichia coli CFT073]		NODE_54_length_12795_cov_26.599937
22	vfdb	URMC_22	URINE	Outpatient	ST131	B2	fimI	54	12795	26.5999	11307	11846	-	1-540/540	===============	0/0	100	98.52	NP_757242	(fimI) Fimbrin-like protein fimI precursor [Type 1 fimbriae (VF0221)] [Escherichia coli CFT073]		NODE_54_length_12795_cov_26.599937
22	vfdb	URMC_22	URINE	Outpatient	ST131	B2	kpsD	63	8568	24.348	2479	4155	+	1-1677/1677	===============	0/0	100	99.52	AAA21682	(kpsD) KpsD [K1 capsule (VF0239)] [Escherichia coli O18:K1:H7 str. RS218]		NODE_63_length_8568_cov_24.347981
22	vfdb	URMC_22	URINE	Outpatient	ST131	B2	senB	64	8201	33.2154	1029	2167	-	2-1140/1140	===============	0/0	99.91	99.74	YP_406304	(senB) enterotoxin [ShET2 (VF0258)] [Shigella flexneri 2a str. 301]		NODE_64_length_8201_cov_33.215383
22	vfdb	URMC_22	URINE	Outpatient	ST131	B2	papB	84	3001	17.1569	1801	2114	+	1-315/315	========/======	42369	99.68	98.41		(papB) regulatory protein PapB [P fimbriae (VF0220)] [Escherichia coli CFT073]		NODE_84_length_3001_cov_17.156924
22	vfdb	URMC_22	URINE	Outpatient	ST131	B2	fimB	92	2153	17.1945	1396	1998	+	1-603/603	===============	0/0	100	97.84	NP_757239	(fimB) Type 1 fimbriae Regulatory protein fimB [Type 1 fimbriae (VF0221)] [Escherichia coli CFT073]		NODE_92_length_2153_cov_17.194472
22	vfdb	URMC_22	URINE	Outpatient	ST131	B2	entA	9	161876	21.2836	25497	26243	-	1-747/747	===============	0/0	100	98.13	NP_752614	(entA) 23-dihydro-23-dihydroxybenzoate dehydrogenase [Enterobactin (VF0228)] [Escherichia coli CFT073]		NODE_9_length_161876_cov_21.283637
22	vfdb	URMC_22	URINE	Outpatient	ST131	B2	entB	9	161876	21.2836	26243	27100	-	1-858/858	===============	0/0	100	99.53	NP_752613	(entB) isochorismatase [Enterobactin (VF0228)] [Escherichia coli CFT073]		NODE_9_length_161876_cov_21.283637
22	vfdb	URMC_22	URINE	Outpatient	ST131	B2	entE	9	161876	21.2836	27114	28724	-	1-1611/1611	===============	0/0	100	99.13	NP_752612	(entE) 23-dihydroxybenzoate-AMP ligase component of enterobactin synthase multienzyme complex [Enterobactin (VF0228)] [Escherichia coli CFT073]		NODE_9_length_161876_cov_21.283637
22	vfdb	URMC_22	URINE	Outpatient	ST131	B2	entC	9	161876	21.2836	28734	29921	-	1-1188/1188	===============	0/0	100	99.41	NP_752611	(entC) isochorismate synthase 1 [Enterobactin (VF0228)] [Escherichia coli CFT073]		NODE_9_length_161876_cov_21.283637
22	vfdb	URMC_22	URINE	Outpatient	ST131	B2	fepB	9	161876	21.2836	30098	31054	+	1-957/957	===============	0/0	100	99.69	NP_752610	(fepB) ferrienterobactin ABC transporter periplasmic binding protein [Enterobactin (VF0228)] [Escherichia coli CFT073]		NODE_9_length_161876_cov_21.283637
22	vfdb	URMC_22	URINE	Outpatient	ST131	B2	entS	9	161876	21.2836	31058	32308	-	1-1251/1251	===============	0/0	100	98.32	NP_752609	(entS) enterobactin exporter iron-regulated [enterobactin (IA019)] [Escherichia coli CFT073]		NODE_9_length_161876_cov_21.283637
22	vfdb	URMC_22	URINE	Outpatient	ST131	B2	fepD	9	161876	21.2836	32407	33423	+	1-1017/1017	===============	0/0	100	97.84	NP_752608	(fepD) ferrienterobactin ABC transporter permease [Enterobactin (VF0228)] [Escherichia coli CFT073]		NODE_9_length_161876_cov_21.283637
22	vfdb	URMC_22	URINE	Outpatient	ST131	B2	fepG	9	161876	21.2836	33420	34412	+	1-993/993	===============	0/0	100	97.68	NP_752607	(fepG) iron-enterobactin ABC transporter permease [Enterobactin (VF0228)] [Escherichia coli CFT073]		NODE_9_length_161876_cov_21.283637
22	vfdb	URMC_22	URINE	Outpatient	ST131	B2	fepC	9	161876	21.2836	34409	35224	+	1-816/816	===============	0/0	100	99.14	NP_752606	(fepC) ferrienterobactin ABC transporter ATPase [Enterobactin (VF0228)] [Escherichia coli CFT073]		NODE_9_length_161876_cov_21.283637
22	vfdb	URMC_22	URINE	Outpatient	ST131	B2	entF	9	161876	21.2836	36598	40451	-	1-3854/3882	===============	0/0	99.28	97.77	NP_752604	(entF) enterobactin synthase multienzyme complex component ATP-dependent [Enterobactin (VF0228)] [Escherichia coli CFT073]		NODE_9_length_161876_cov_21.283637
22	vfdb	URMC_22	URINE	Outpatient	ST131	B2	fes	9	161876	21.2836	40669	41871	-	1-1203/1203	===============	0/0	100	99.17	NP_752602	(fes) enterobactin/ferric enterobactin esterase [enterobactin (IA019)] [Escherichia coli CFT073]		NODE_9_length_161876_cov_21.283637
22	vfdb	URMC_22	URINE	Outpatient	ST131	B2	fepA	9	161876	21.2836	42114	44354	+	1-2241/2241	===============	0/0	100	98.8	NP_752600	(fepA) ferrienterobactin outer membrane transporter [Enterobactin (VF0228)] [Escherichia coli CFT073]		NODE_9_length_161876_cov_21.283637
22	vfdb	URMC_22	URINE	Outpatient	ST131	B2	entD	9	161876	21.2836	44379	45040	+	1-662/771	=============..	0/0	85.86	97.73	NP_752599	(entD) phosphopantetheinyl transferase component of enterobactin synthase multienzyme complex [Enterobactin (VF0228)] [Escherichia coli CFT073]		NODE_9_length_161876_cov_21.283637
23	plasmidfinder	URMC_23	URINE	Inpatient	ST131	B2	IncFII(pRSB107)_1_pRSB107	106	5030	26.1279	1263	1523	-	1-261/261	===============	0/0	100	100	AJ851089	IncFII(pRSB107)_1_pRSB107_AJ851089		NODE_106_length_5030_cov_26.127881
23	plasmidfinder	URMC_23	URINE	Inpatient	ST131	B2	IncFIB(AP001918)_1	107	4730	30.7289	2184	2865	+	1-682/682	===============	0/0	100	97.95	AP001918	IncFIB(AP001918)_1__AP001918		NODE_107_length_4730_cov_30.728872
23	plasmidfinder	URMC_23	URINE	Inpatient	ST131	B2	Col(BS512)_1	126	2215	216.864	1077	1309	-	1-233/233	===============	0/0	100	100	NC_010656	Col(BS512)_1__NC_010656		NODE_126_length_2215_cov_216.864464
23	plasmidfinder	URMC_23	URINE	Inpatient	ST131	B2	IncFIA_1	55	23070	27.1338	5040	5427	+	1-388/388	===============	0/0	100	100	AP001918	IncFIA_1__AP001918		NODE_55_length_23070_cov_27.133766
23	resfinder	URMC_23	URINE	Inpatient	ST131	B2	aph(6)-Id_1	116	3335	22.5901	213	1049	-	1-837/837	===============	0/0	100	99.88	M28829	aph(6)-Id	Streptomycin	NODE_116_length_3335_cov_22.590087
23	resfinder	URMC_23	URINE	Inpatient	ST131	B2	aph(3'')-Ib_5	116	3335	22.5901	1049	1852	-	1-804/804	===============	0/0	100	100	AF321551	aph(3'')-Ib	Streptomycin	NODE_116_length_3335_cov_22.590087
23	resfinder	URMC_23	URINE	Inpatient	ST131	B2	sul2_2	116	3335	22.5901	1913	2728	-	1-816/816	===============	0/0	100	100	AY034138	sul2	Sulfamethoxazole	NODE_116_length_3335_cov_22.590087
23	resfinder	URMC_23	URINE	Inpatient	ST131	B2	tet(A)_6	119	2788	22.0349	519	1765	-	1-1247/1275	===============	0/0	97.8	100	AF534183	tet(A)	Doxycycline;Tetracycline	NODE_119_length_2788_cov_22.034949
23	resfinder	URMC_23	URINE	Inpatient	ST131	B2	blaCTX-M-27_1	132	1513	23.7555	391	1266	-	1-876/876	===============	0/0	100	100	AY156923	blaCTX-M-27	Amoxicillin;Ampicillin;Aztreonam;Cefepime;Cefotaxime;Ceftazidime;Ceftriaxone;Piperacillin;Ticarcillin	NODE_132_length_1513_cov_23.755488
23	resfinder	URMC_23	URINE	Inpatient	ST131	B2	mdf(A)_1	3	247115	16.2654	135812	137044	-	1-1233/1233	===============	0/0	100	97.81	Y08743	mdf(A)		NODE_3_length_247115_cov_16.265422
23	resfinder	URMC_23	URINE	Inpatient	ST131	B2	ant(3'')-Ia_1	79	10916	33.2525	845	1011	+	1-174/972	===...../......	42435	17.18	95.98	X02340	ant(3'')-Ia	Streptomycin	NODE_79_length_10916_cov_33.252479
23	resfinder	URMC_23	URINE	Inpatient	ST131	B2	dfrA17_1	79	10916	33.2525	1030	1503	+	1-474/474	===============	0/0	100	100	FJ460238	dfrA17	Trimethoprim	NODE_79_length_10916_cov_33.252479
23	resfinder	URMC_23	URINE	Inpatient	ST131	B2	aadA5_1	79	10916	33.2525	1634	2422	+	1-789/789	===============	0/0	100	100	AF137361	aadA5	Streptomycin	NODE_79_length_10916_cov_33.252479
23	resfinder	URMC_23	URINE	Inpatient	ST131	B2	sul1_5	79	10916	33.2525	2942	3808	+	1-867/867	===============	0/0	100	99.89	EU780013	sul1	Sulfamethoxazole	NODE_79_length_10916_cov_33.252479
23	resfinder	URMC_23	URINE	Inpatient	ST131	B2	mph(A)_2	79	10916	33.2525	9103	10024	-	1-921/921	========/======	42369	100	99.67	U36578	mph(A)	Erythromycin;Azithromycin;Spiramycin;Telithromycin	NODE_79_length_10916_cov_33.252479
23	vfdb	URMC_23	URINE	Inpatient	ST131	B2	papB	137	1262	11.7568	75	388	+	1-315/315	========/======	42369	99.68	98.41		(papB) regulatory protein PapB [P fimbriae (VF0220)] [Escherichia coli CFT073]		NODE_137_length_1262_cov_11.756828
23	vfdb	URMC_23	URINE	Inpatient	ST131	B2	papX	138	1259	12.9394	452	1003	-	1-552/552	===============	0/0	100	97.64	NP_755457	(papX) PapX protein regulates flagellum synthesis to repress motility [P fimbriae (CVF425)] [Escherichia coli CFT073]		NODE_138_length_1259_cov_12.939394
23	vfdb	URMC_23	URINE	Inpatient	ST131	B2	ykgK/ecpR	15	88871	15.248	87	677	+	1-591/591	===============	0/0	100	99.49	NP_286011	(ykgK/ecpR) regulator protein EcpR [ECP (VF0404)] [Escherichia coli O157:H7 str. EDL933]		NODE_15_length_88871_cov_15.247972
23	vfdb	URMC_23	URINE	Inpatient	ST131	B2	yagZ/ecpA	15	88871	15.248	752	1339	+	1-588/588	===============	0/0	100	98.47	NP_286010	(yagZ/ecpA) E. coli common pilus structural subunit EcpA [ECP (VF0404)] [Escherichia coli O157:H7 str. EDL933]		NODE_15_length_88871_cov_15.247972
23	vfdb	URMC_23	URINE	Inpatient	ST131	B2	yagY/ecpB	15	88871	15.248	1396	2064	+	1-669/669	===============	0/0	100	98.06	NP_286009	(yagY/ecpB) E. coli common pilus chaperone EcpB [ECP (VF0404)] [Escherichia coli O157:H7 str. EDL933]		NODE_15_length_88871_cov_15.247972
23	vfdb	URMC_23	URINE	Inpatient	ST131	B2	yagX/ecpC	15	88871	15.248	2090	4615	+	1-2526/2526	===============	0/0	100	97.62	NP_286008	(yagX/ecpC) E. coli common pilus usher EcpC [ECP (VF0404)] [Escherichia coli O157:H7 str. EDL933]		NODE_15_length_88871_cov_15.247972
23	vfdb	URMC_23	URINE	Inpatient	ST131	B2	yagW/ecpD	15	88871	15.248	4605	6248	+	1-1644/1644	===============	0/0	100	99.21	NP_286007	(yagW/ecpD) polymerized tip adhesin of ECP fibers [ECP (VF0404)] [Escherichia coli O157:H7 str. EDL933]		NODE_15_length_88871_cov_15.247972
23	vfdb	URMC_23	URINE	Inpatient	ST131	B2	yagV/ecpE	15	88871	15.248	6172	6925	+	1-754/756	===============	0/0	99.74	98.01	NP_286006	(yagV/ecpE) E. coli common pilus chaperone EcpE [ECP (VF0404)] [Escherichia coli O157:H7 str. EDL933]		NODE_15_length_88871_cov_15.247972
23	vfdb	URMC_23	URINE	Inpatient	ST131	B2	fyuA	21	73005	14.8442	32750	34771	-	1-2022/2022	===============	0/0	100	99.75	NP_405467	(fyuA) pesticin/yersiniabactin receptor protein [Yersiniabactin (VF0136)] [Yersinia pestis CO92]		NODE_21_length_73005_cov_14.844219
23	vfdb	URMC_23	URINE	Inpatient	ST131	B2	ybtE	21	73005	14.8442	34902	36479	-	1-1578/1578	===============	0/0	100	99.81	NP_405468	(ybtE) yersiniabactin siderophore biosynthetic protein [Yersiniabactin (VF0136)] [Yersinia pestis CO92]		NODE_21_length_73005_cov_14.844219
23	vfdb	URMC_23	URINE	Inpatient	ST131	B2	ybtT	21	73005	14.8442	36483	37286	-	1-804/804	===============	0/0	100	99.63	NP_405469	(ybtT) yersiniabactin biosynthetic protein YbtT [Yersiniabactin (VF0136)] [Yersinia pestis CO92]		NODE_21_length_73005_cov_14.844219
23	vfdb	URMC_23	URINE	Inpatient	ST131	B2	ybtU	21	73005	14.8442	37283	38383	-	1-1101/1101	===============	0/0	100	99.73	NP_405470	(ybtU) yersiniabactin biosynthetic protein YbtU [Yersiniabactin (VF0136)] [Yersinia pestis CO92]		NODE_21_length_73005_cov_14.844219
23	vfdb	URMC_23	URINE	Inpatient	ST131	B2	irp1	21	73005	14.8442	38380	47871	-	1-9492/9492	===============	0/0	100	99.76	NP_405471	(irp1) yersiniabactin biosynthetic protein Irp1 [Yersiniabactin (VF0136)] [Yersinia pestis CO92]		NODE_21_length_73005_cov_14.844219
23	vfdb	URMC_23	URINE	Inpatient	ST131	B2	irp2	21	73005	14.8442	47959	54066	-	1-6108/6108	===============	0/0	100	99.44	NP_405472	(irp2) yersiniabactin biosynthetic protein Irp2 [Yersiniabactin (VF0136)] [Yersinia pestis CO92]		NODE_21_length_73005_cov_14.844219
23	vfdb	URMC_23	URINE	Inpatient	ST131	B2	ybtA	21	73005	14.8442	54257	55216	-	1-960/960	===============	0/0	100	99.27	NP_405473	(ybtA) transcriptional regulator YbtA [Yersiniabactin (VF0136)] [Yersinia pestis CO92]		NODE_21_length_73005_cov_14.844219
23	vfdb	URMC_23	URINE	Inpatient	ST131	B2	ybtP	21	73005	14.8442	55383	57185	+	1-1803/1803	===============	0/0	100	99.61	NP_405474	(ybtP) lipoprotein inner membrane ABC-transporter [Yersiniabactin (VF0136)] [Yersinia pestis CO92]		NODE_21_length_73005_cov_14.844219
23	vfdb	URMC_23	URINE	Inpatient	ST131	B2	ybtQ	21	73005	14.8442	57172	58974	+	1-1803/1803	===============	0/0	100	99.56	NP_405475	(ybtQ) inner membrane ABC-transporter YbtQ [Yersiniabactin (VF0136)] [Yersinia pestis CO92]		NODE_21_length_73005_cov_14.844219
23	vfdb	URMC_23	URINE	Inpatient	ST131	B2	ybtX	21	73005	14.8442	58967	60247	+	1-1281/1281	===============	0/0	100	99.69	NP_405476	(ybtX) putative signal transducer [Yersiniabactin (VF0136)] [Yersinia pestis CO92]		NODE_21_length_73005_cov_14.844219
23	vfdb	URMC_23	URINE	Inpatient	ST131	B2	ybtS	21	73005	14.8442	60275	61579	+	1-1305/1305	===============	0/0	100	99.85	NP_405477	(ybtS) salicylate synthase Irp9 [Yersiniabactin (VF0136)] [Yersinia pestis CO92]		NODE_21_length_73005_cov_14.844219
23	vfdb	URMC_23	URINE	Inpatient	ST131	B2	aslA	29	56828	17.3075	36815	38243	-	1-1428/1428	========/======	42369	100	98.18	AAG10151	(aslA) putative arylsulfatase [AslA (VF0238)] [Escherichia coli O18:K1:H7 str. RS218]		NODE_29_length_56828_cov_17.307508
23	vfdb	URMC_23	URINE	Inpatient	ST131	B2	entD	2	258079	15.815	248630	249291	-	1-662/771	=============..	0/0	85.86	96.68	NP_752599	(entD) phosphopantetheinyl transferase component of enterobactin synthase multienzyme complex [Enterobactin (VF0228)] [Escherichia coli CFT073]		NODE_2_length_258079_cov_15.815028
23	vfdb	URMC_23	URINE	Inpatient	ST131	B2	fepA	2	258079	15.815	249316	251556	-	1-2241/2241	===============	0/0	100	98.93	NP_752600	(fepA) ferrienterobactin outer membrane transporter [Enterobactin (VF0228)] [Escherichia coli CFT073]		NODE_2_length_258079_cov_15.815028
23	vfdb	URMC_23	URINE	Inpatient	ST131	B2	fes	2	258079	15.815	251799	253001	+	1-1203/1203	===============	0/0	100	99	NP_752602	(fes) enterobactin/ferric enterobactin esterase [enterobactin (IA019)] [Escherichia coli CFT073]		NODE_2_length_258079_cov_15.815028
23	vfdb	URMC_23	URINE	Inpatient	ST131	B2	entF	2	258079	15.815	253219	257100	+	1-3882/3882	===============	0/0	100	98.2	NP_752604	(entF) enterobactin synthase multienzyme complex component ATP-dependent [Enterobactin (VF0228)] [Escherichia coli CFT073]		NODE_2_length_258079_cov_15.815028
23	vfdb	URMC_23	URINE	Inpatient	ST131	B2	fepC	41	31770	15.7896	658	1473	-	1-816/816	===============	0/0	100	99.14	NP_752606	(fepC) ferrienterobactin ABC transporter ATPase [Enterobactin (VF0228)] [Escherichia coli CFT073]		NODE_41_length_31770_cov_15.789559
23	vfdb	URMC_23	URINE	Inpatient	ST131	B2	fepG	41	31770	15.7896	1470	2462	-	1-993/993	===============	0/0	100	97.89	NP_752607	(fepG) iron-enterobactin ABC transporter permease [Enterobactin (VF0228)] [Escherichia coli CFT073]		NODE_41_length_31770_cov_15.789559
23	vfdb	URMC_23	URINE	Inpatient	ST131	B2	fepD	41	31770	15.7896	2459	3475	-	1-1017/1017	===============	0/0	100	97.84	NP_752608	(fepD) ferrienterobactin ABC transporter permease [Enterobactin (VF0228)] [Escherichia coli CFT073]		NODE_41_length_31770_cov_15.789559
23	vfdb	URMC_23	URINE	Inpatient	ST131	B2	entS	41	31770	15.7896	3574	4824	+	1-1251/1251	===============	0/0	100	97.44	NP_752609	(entS) enterobactin exporter iron-regulated [enterobactin (IA019)] [Escherichia coli CFT073]		NODE_41_length_31770_cov_15.789559
23	vfdb	URMC_23	URINE	Inpatient	ST131	B2	fepB	41	31770	15.7896	4828	5784	-	1-957/957	===============	0/0	100	98.43	NP_752610	(fepB) ferrienterobactin ABC transporter periplasmic binding protein [Enterobactin (VF0228)] [Escherichia coli CFT073]		NODE_41_length_31770_cov_15.789559
23	vfdb	URMC_23	URINE	Inpatient	ST131	B2	entC	41	31770	15.7896	5961	7148	+	1-1188/1188	===============	0/0	100	98.74	NP_752611	(entC) isochorismate synthase 1 [Enterobactin (VF0228)] [Escherichia coli CFT073]		NODE_41_length_31770_cov_15.789559
23	vfdb	URMC_23	URINE	Inpatient	ST131	B2	entE	41	31770	15.7896	7158	8768	+	1-1611/1611	===============	0/0	100	98.88	NP_752612	(entE) 23-dihydroxybenzoate-AMP ligase component of enterobactin synthase multienzyme complex [Enterobactin (VF0228)] [Escherichia coli CFT073]		NODE_41_length_31770_cov_15.789559
23	vfdb	URMC_23	URINE	Inpatient	ST131	B2	entB	41	31770	15.7896	8782	9639	+	1-858/858	===============	0/0	100	99.42	NP_752613	(entB) isochorismatase [Enterobactin (VF0228)] [Escherichia coli CFT073]		NODE_41_length_31770_cov_15.789559
23	vfdb	URMC_23	URINE	Inpatient	ST131	B2	entA	41	31770	15.7896	9639	10385	+	1-747/747	===============	0/0	100	98.13	NP_752614	(entA) 23-dihydro-23-dihydroxybenzoate dehydrogenase [Enterobactin (VF0228)] [Escherichia coli CFT073]		NODE_41_length_31770_cov_15.789559
23	vfdb	URMC_23	URINE	Inpatient	ST131	B2	fimI	4	221972	16.1796	905	1444	+	1-540/540	===============	0/0	100	98.52	NP_757242	(fimI) Fimbrin-like protein fimI precursor [Type 1 fimbriae (VF0221)] [Escherichia coli CFT073]		NODE_4_length_221972_cov_16.179576
23	vfdb	URMC_23	URINE	Inpatient	ST131	B2	fimC	4	221972	16.1796	1481	2206	+	1-726/726	===============	0/0	100	98.9	NP_757243	(fimC) Chaperone protein fimC precursor [Type 1 fimbriae (VF0221)] [Escherichia coli CFT073]		NODE_4_length_221972_cov_16.179576
23	vfdb	URMC_23	URINE	Inpatient	ST131	B2	fimD	4	221972	16.1796	2273	4909	+	1-2637/2637	===============	0/0	100	98.52	NP_757244	(fimD) Outer membrane usher protein fimD precursor [Type 1 fimbriae (VF0221)] [Escherichia coli CFT073]		NODE_4_length_221972_cov_16.179576
23	vfdb	URMC_23	URINE	Inpatient	ST131	B2	fimF	4	221972	16.1796	4916	5449	+	1-534/534	===============	0/0	100	96.63	NP_757245	(fimF) FimF protein precursor [Type 1 fimbriae (VF0221)] [Escherichia coli CFT073]		NODE_4_length_221972_cov_16.179576
23	vfdb	URMC_23	URINE	Inpatient	ST131	B2	fimG	4	221972	16.1796	5462	5965	+	1-504/504	===============	0/0	100	98.21	NP_757247	(fimG) FimG protein precursor [Type 1 fimbriae (VF0221)] [Escherichia coli CFT073]		NODE_4_length_221972_cov_16.179576
23	vfdb	URMC_23	URINE	Inpatient	ST131	B2	fimH	4	221972	16.1796	5976	6887	+	1-912/912	===============	0/0	100	97.48	NP_757248	(fimH) FimH protein precursor [Type 1 fimbriae (VF0221)] [Escherichia coli CFT073]		NODE_4_length_221972_cov_16.179576
23	vfdb	URMC_23	URINE	Inpatient	ST131	B2	chuV	51	26563	14.8474	1696	2496	-	1-801/801	===============	0/0	100	99.75	NP_756180	(chuV) ATP-binding hydrophilic protein ChuV [Chu (VF0227)] [Escherichia coli CFT073]		NODE_51_length_26563_cov_14.847367
23	vfdb	URMC_23	URINE	Inpatient	ST131	B2	chuU	51	26563	14.8474	2463	3455	-	1-993/993	===============	0/0	100	99.5	NP_756179	(chuU) heme permease protein ChuU [Chu (VF0227)] [Escherichia coli CFT073]		NODE_51_length_26563_cov_14.847367
23	vfdb	URMC_23	URINE	Inpatient	ST131	B2	chuY	51	26563	14.8474	3504	4127	-	1-624/624	===============	0/0	100	98.24	NP_756178	(chuY) ChuY [Chu (VF0227)] [Escherichia coli CFT073]		NODE_51_length_26563_cov_14.847367
23	vfdb	URMC_23	URINE	Inpatient	ST131	B2	chuX	51	26563	14.8474	4127	4621	-	1-495/495	===============	0/0	100	100	NP_756177	(chuX) putative heme-binding protein ChuX [Chu (VF0227)] [Escherichia coli CFT073]		NODE_51_length_26563_cov_14.847367
23	vfdb	URMC_23	URINE	Inpatient	ST131	B2	chuW	51	26563	14.8474	4634	5971	-	1-1338/1338	===============	0/0	100	98.88	NP_756176	(chuW) Putative oxygen independent coproporphyrinogen III oxidase [Chu (VF0227)] [Escherichia coli CFT073]		NODE_51_length_26563_cov_14.847367
23	vfdb	URMC_23	URINE	Inpatient	ST131	B2	chuT	51	26563	14.8474	5991	6983	-	1-993/993	===============	0/0	100	99.8	NP_756175	(chuT) periplasmic heme-binding protein ChuT [Chu (VF0227)] [Escherichia coli CFT073]		NODE_51_length_26563_cov_14.847367
23	vfdb	URMC_23	URINE	Inpatient	ST131	B2	chuA	51	26563	14.8474	7625	9571	+	1-1947/1947	===============	0/0	100	99.54	NP_756170	(chuA) Outer membrane heme/hemoglobin receptor ChuA [Chu (VF0227)] [Escherichia coli CFT073]		NODE_51_length_26563_cov_14.847367
23	vfdb	URMC_23	URINE	Inpatient	ST131	B2	chuS	51	26563	14.8474	9620	10648	+	1-1029/1029	===============	0/0	100	99.03	NP_756169	(chuS) heme oxygenase ChuS [Chu (VF0227)] [Escherichia coli CFT073]		NODE_51_length_26563_cov_14.847367
23	vfdb	URMC_23	URINE	Inpatient	ST131	B2	iucA	59	19761	15.2452	5013	6794	+	1-1782/1782	===============	0/0	100	99.83	NP_709454	(iucA) aerobactin synthesis protein IucA [Aerobactin (VF0123)] [Shigella flexneri 2a str. 301]		NODE_59_length_19761_cov_15.245187
23	vfdb	URMC_23	URINE	Inpatient	ST131	B2	iucB	59	19761	15.2452	6795	7742	+	1-948/948	===============	0/0	100	99.79	NP_709455	(iucB) aerobactin synthesis protein IucB [Aerobactin (VF0123)] [Shigella flexneri 2a str. 301]		NODE_59_length_19761_cov_15.245187
23	vfdb	URMC_23	URINE	Inpatient	ST131	B2	iucC	59	19761	15.2452	7742	9484	+	1-1743/1743	===============	0/0	100	98.16	NP_755500	(iucC) aerobactin siderophore biosynthesis protein IucC [Aerobactin (VF0229)] [Escherichia coli CFT073]		NODE_59_length_19761_cov_15.245187
23	vfdb	URMC_23	URINE	Inpatient	ST131	B2	iucD	59	19761	15.2452	9481	10802	+	1-1323/1338	========/======	42369	98.8	96.3	NP_755499	(iucD) L-lysine 6-monooxygenase IucD [Aerobactin (VF0229)] [Escherichia coli CFT073]		NODE_59_length_19761_cov_15.245187
23	vfdb	URMC_23	URINE	Inpatient	ST131	B2	sat	59	19761	15.2452	13973	17872	+	1-3900/3900	===============	0/0	100	99.56	NP_755494	(sat) Aecreted auto transpoter toxin [Sat (VF0231)] [Escherichia coli CFT073]		NODE_59_length_19761_cov_15.245187
23	vfdb	URMC_23	URINE	Inpatient	ST131	B2	ompA	5	199198	16.4913	173631	174683	+	1-1041/1041	========/======	42380	100	95.82	AAF37887	(ompA) outer membrane protein A [OmpA (VF0236)] [Escherichia coli O18:K1:H7 str. RS218]		NODE_5_length_199198_cov_16.491327
23	vfdb	URMC_23	URINE	Inpatient	ST131	B2	gspD	61	19018	15.0539	7221	9071	+	1-1836/1836	========/======	42383	100	96	YP_404600	(gspD) general secretion pathway protein D [T2SS (VF0333)] [Shigella dysenteriae Sd197]		NODE_61_length_19018_cov_15.053888
23	vfdb	URMC_23	URINE	Inpatient	ST131	B2	gspG	61	19018	15.0539	11804	12259	+	1-456/456	===============	0/0	100	96.05	YP_404603	(gspG) general secretion pathway protein G [T2SS (VF0333)] [Shigella dysenteriae Sd197]		NODE_61_length_19018_cov_15.053888
23	vfdb	URMC_23	URINE	Inpatient	ST131	B2	gspK	61	19018	15.0539	13793	14770	+	1-978/978	===============	0/0	100	96.63	YP_404607	(gspK) general secretion pathway protein K [T2SS (VF0333)] [Shigella dysenteriae Sd197]		NODE_61_length_19018_cov_15.053888
23	vfdb	URMC_23	URINE	Inpatient	ST131	B2	fdeC	66	16296	15.1295	8939	13186	+	1-4251/4251	========/======	42371	99.93	97.41	YP_002390132	(fdeC) adhesin FdeC [FdeC (VF0506)] [Escherichia coli O45:K1:H7 str. S88]		NODE_66_length_16296_cov_15.129507
23	vfdb	URMC_23	URINE	Inpatient	ST131	B2	senB	82	10571	29.4637	3104	4242	+	2-1140/1140	===============	0/0	99.91	99.74	YP_406304	(senB) enterotoxin [ShET2 (VF0258)] [Shigella flexneri 2a str. 301]		NODE_82_length_10571_cov_29.463711
23	vfdb	URMC_23	URINE	Inpatient	ST131	B2	fimE	86	9802	13.4352	90	686	-	1-597/597	===============	0/0	100	98.83	NP_757240	(fimE) Type 1 fimbriae Regulatory protein fimE [Type 1 fimbriae (VF0221)] [Escherichia coli CFT073]		NODE_86_length_9802_cov_13.435245
23	vfdb	URMC_23	URINE	Inpatient	ST131	B2	fimB	86	9802	13.4352	1164	1571	-	196-603/603	....===========	0/0	67.66	98.04	NP_757239	(fimB) Type 1 fimbriae Regulatory protein fimB [Type 1 fimbriae (VF0221)] [Escherichia coli CFT073]		NODE_86_length_9802_cov_13.435245
23	vfdb	URMC_23	URINE	Inpatient	ST131	B2	fimB	86	9802	13.4352	3457	3656	-	1-200/603	=====..........	0/0	33.17	97.5	NP_757239	(fimB) Type 1 fimbriae Regulatory protein fimB [Type 1 fimbriae (VF0221)] [Escherichia coli CFT073]		NODE_86_length_9802_cov_13.435245
23	vfdb	URMC_23	URINE	Inpatient	ST131	B2	kpsD	89	8574	15.8076	4156	5832	-	1-1677/1677	===============	0/0	100	98.33	AAA21682	(kpsD) KpsD [K1 capsule (VF0239)] [Escherichia coli O18:K1:H7 str. RS218]		NODE_89_length_8574_cov_15.807624
24	plasmidfinder	URMC_24	URINE	Outpatient	ST131	B2	IncFIB(AP001918)_1	17	98283	26.2998	18550	19231	-	1-682/682	===============	0/0	100	99.27	AP001918	IncFIB(AP001918)_1__AP001918		NODE_17_length_98283_cov_26.299798
24	plasmidfinder	URMC_24	URINE	Outpatient	ST131	B2	IncFIA_1	17	98283	26.2998	25254	25641	+	1-388/388	===============	0/0	100	99.74	AP001918	IncFIA_1__AP001918		NODE_17_length_98283_cov_26.299798
24	resfinder	URMC_24	URINE	Outpatient	ST131	B2	catB3_1	101	2437	14.6056	124	568	-	1-445/633	===========....	0/0	70.3	99.78	AJ009818	catB3	Chloramphenicol	NODE_101_length_2437_cov_14.605628
24	resfinder	URMC_24	URINE	Outpatient	ST131	B2	blaOXA-1_1	101	2437	14.6056	706	1536	-	1-831/831	===============	0/0	100	100	HQ170510	blaOXA-1	Amoxicillin;Amoxicillin+Clavulanic_acid;Ampicillin;Ampicillin+Clavulanic_acid;Cefepime;Piperacillin;Piperacillin+Tazobactam	NODE_101_length_2437_cov_14.605628
24	resfinder	URMC_24	URINE	Outpatient	ST131	B2	aac(6')-Ib-cr_1	101	2437	14.6056	1667	2266	-	1-600/600	===============	0/0	100	100	DQ303918	aac(6')-Ib-cr	Ciprofloxacin	NODE_101_length_2437_cov_14.605628
24	resfinder	URMC_24	URINE	Outpatient	ST131	B2	mph(A)_2	64	11758	17.7771	197	1118	+	1-921/921	========/======	42369	100	99.67	U36578	mph(A)	Erythromycin;Azithromycin;Spiramycin;Telithromycin	NODE_64_length_11758_cov_17.777147
24	resfinder	URMC_24	URINE	Outpatient	ST131	B2	sul1_5	64	11758	17.7771	6413	7279	-	1-867/867	===============	0/0	100	99.89	EU780013	sul1	Sulfamethoxazole	NODE_64_length_11758_cov_17.777147
24	resfinder	URMC_24	URINE	Outpatient	ST131	B2	cmlA1_1	64	11758	17.7771	7785	9044	-	1-1260/1260	===============	0/0	100	99.76	M64556	cmlA1	Chloramphenicol	NODE_64_length_11758_cov_17.777147
24	resfinder	URMC_24	URINE	Outpatient	ST131	B2	ant(3'')-Ia_1	64	11758	17.7771	9306	10107	-	171-972/972	..=============	0/0	82.51	99.75	X02340	ant(3'')-Ia	Streptomycin	NODE_64_length_11758_cov_17.777147
24	resfinder	URMC_24	URINE	Outpatient	ST131	B2	ant(2'')-Ia_1	64	11758	17.7771	10155	10688	-	1-534/534	===============	0/0	100	100	X04555	ant(2'')-Ia	Gentamicin;Tobramycin	NODE_64_length_11758_cov_17.777147
24	resfinder	URMC_24	URINE	Outpatient	ST131	B2	ant(3'')-Ia_1	64	11758	17.7771	10695	10861	-	1-174/972	===...../......	42435	17.18	95.98	X02340	ant(3'')-Ia	Streptomycin	NODE_64_length_11758_cov_17.777147
24	resfinder	URMC_24	URINE	Outpatient	ST131	B2	blaCTX-M-15_1	66	11474	18.071	2444	3319	+	1-876/876	===============	0/0	100	100	AY044436	blaCTX-M-15	Amoxicillin;Ampicillin;Aztreonam;Cefepime;Cefotaxime;Ceftazidime;Ceftriaxone;Piperacillin;Ticarcillin	NODE_66_length_11474_cov_18.071032
24	resfinder	URMC_24	URINE	Outpatient	ST131	B2	mdf(A)_1	7	177690	14.5899	109788	111020	+	1-1233/1233	===============	0/0	100	97.81	Y08743	mdf(A)		NODE_7_length_177690_cov_14.589858
24	resfinder	URMC_24	URINE	Outpatient	ST131	B2	tet(A)_6	81	6600	19.4576	2714	3960	-	1-1247/1275	===============	0/0	97.8	100	AF534183	tet(A)	Doxycycline;Tetracycline	NODE_81_length_6600_cov_19.457593
24	resfinder	URMC_24	URINE	Outpatient	ST131	B2	aac(3)-IIa_1	97	2853	20.8613	170	1030	+	1-861/861	===============	0/0	100	99.77	X51534	aac(3)-IIa	Gentamicin;Tobramycin	NODE_97_length_2853_cov_20.861335
24	vfdb	URMC_24	URINE	Outpatient	ST131	B2	papX	116	1132	14.6458	579	1130	-	1-552/552	===============	0/0	100	97.64	NP_755457	(papX) PapX protein regulates flagellum synthesis to repress motility [P fimbriae (CVF425)] [Escherichia coli CFT073]		NODE_116_length_1132_cov_14.645771
24	vfdb	URMC_24	URINE	Outpatient	ST131	B2	gspK	15	109096	16.7003	4014	4991	-	1-978/978	===============	0/0	100	96.63	YP_404607	(gspK) general secretion pathway protein K [T2SS (VF0333)] [Shigella dysenteriae Sd197]		NODE_15_length_109096_cov_16.700263
24	vfdb	URMC_24	URINE	Outpatient	ST131	B2	gspG	15	109096	16.7003	6525	6980	-	1-456/456	===============	0/0	100	96.05	YP_404603	(gspG) general secretion pathway protein G [T2SS (VF0333)] [Shigella dysenteriae Sd197]		NODE_15_length_109096_cov_16.700263
24	vfdb	URMC_24	URINE	Outpatient	ST131	B2	gspD	15	109096	16.7003	9713	11563	-	1-1836/1836	========/======	42383	100	96.06	YP_404600	(gspD) general secretion pathway protein D [T2SS (VF0333)] [Shigella dysenteriae Sd197]		NODE_15_length_109096_cov_16.700263
24	vfdb	URMC_24	URINE	Outpatient	ST131	B2	senB	17	98283	26.2998	95359	96497	+	2-1140/1140	===============	0/0	99.91	99.65	YP_406304	(senB) enterotoxin [ShET2 (VF0258)] [Shigella flexneri 2a str. 301]		NODE_17_length_98283_cov_26.299798
24	vfdb	URMC_24	URINE	Outpatient	ST131	B2	aslA	33	57034	19.2304	36935	38363	-	1-1428/1428	========/======	42369	100	98.18	AAG10151	(aslA) putative arylsulfatase [AslA (VF0238)] [Escherichia coli O18:K1:H7 str. RS218]		NODE_33_length_57034_cov_19.230358
24	vfdb	URMC_24	URINE	Outpatient	ST131	B2	ybtS	37	47190	13.2934	9374	10678	-	1-1305/1305	===============	0/0	100	99.85	NP_405477	(ybtS) salicylate synthase Irp9 [Yersiniabactin (VF0136)] [Yersinia pestis CO92]		NODE_37_length_47190_cov_13.293373
24	vfdb	URMC_24	URINE	Outpatient	ST131	B2	ybtX	37	47190	13.2934	10706	11986	-	1-1281/1281	===============	0/0	100	99.69	NP_405476	(ybtX) putative signal transducer [Yersiniabactin (VF0136)] [Yersinia pestis CO92]		NODE_37_length_47190_cov_13.293373
24	vfdb	URMC_24	URINE	Outpatient	ST131	B2	ybtQ	37	47190	13.2934	11979	13781	-	1-1803/1803	===============	0/0	100	99.56	NP_405475	(ybtQ) inner membrane ABC-transporter YbtQ [Yersiniabactin (VF0136)] [Yersinia pestis CO92]		NODE_37_length_47190_cov_13.293373
24	vfdb	URMC_24	URINE	Outpatient	ST131	B2	ybtP	37	47190	13.2934	13768	15570	-	1-1803/1803	===============	0/0	100	99.61	NP_405474	(ybtP) lipoprotein inner membrane ABC-transporter [Yersiniabactin (VF0136)] [Yersinia pestis CO92]		NODE_37_length_47190_cov_13.293373
24	vfdb	URMC_24	URINE	Outpatient	ST131	B2	ybtA	37	47190	13.2934	15737	16696	+	1-960/960	===============	0/0	100	99.27	NP_405473	(ybtA) transcriptional regulator YbtA [Yersiniabactin (VF0136)] [Yersinia pestis CO92]		NODE_37_length_47190_cov_13.293373
24	vfdb	URMC_24	URINE	Outpatient	ST131	B2	irp2	37	47190	13.2934	16887	22994	+	1-6108/6108	===============	0/0	100	99.46	NP_405472	(irp2) yersiniabactin biosynthetic protein Irp2 [Yersiniabactin (VF0136)] [Yersinia pestis CO92]		NODE_37_length_47190_cov_13.293373
24	vfdb	URMC_24	URINE	Outpatient	ST131	B2	irp1	37	47190	13.2934	23082	32573	+	1-9492/9492	===============	0/0	100	99.76	NP_405471	(irp1) yersiniabactin biosynthetic protein Irp1 [Yersiniabactin (VF0136)] [Yersinia pestis CO92]		NODE_37_length_47190_cov_13.293373
24	vfdb	URMC_24	URINE	Outpatient	ST131	B2	ybtU	37	47190	13.2934	32570	33670	+	1-1101/1101	===============	0/0	100	99.73	NP_405470	(ybtU) yersiniabactin biosynthetic protein YbtU [Yersiniabactin (VF0136)] [Yersinia pestis CO92]		NODE_37_length_47190_cov_13.293373
24	vfdb	URMC_24	URINE	Outpatient	ST131	B2	ybtT	37	47190	13.2934	33667	34470	+	1-804/804	===============	0/0	100	99.63	NP_405469	(ybtT) yersiniabactin biosynthetic protein YbtT [Yersiniabactin (VF0136)] [Yersinia pestis CO92]		NODE_37_length_47190_cov_13.293373
24	vfdb	URMC_24	URINE	Outpatient	ST131	B2	ybtE	37	47190	13.2934	34474	36051	+	1-1578/1578	===============	0/0	100	99.81	NP_405468	(ybtE) yersiniabactin siderophore biosynthetic protein [Yersiniabactin (VF0136)] [Yersinia pestis CO92]		NODE_37_length_47190_cov_13.293373
24	vfdb	URMC_24	URINE	Outpatient	ST131	B2	fyuA	37	47190	13.2934	36182	38203	+	1-2022/2022	===============	0/0	100	99.8	NP_405467	(fyuA) pesticin/yersiniabactin receptor protein [Yersiniabactin (VF0136)] [Yersinia pestis CO92]		NODE_37_length_47190_cov_13.293373
24	vfdb	URMC_24	URINE	Outpatient	ST131	B2	kpsD	39	38811	16.2747	4833	6509	-	1-1677/1677	===============	0/0	100	98.57	AAA21682	(kpsD) KpsD [K1 capsule (VF0239)] [Escherichia coli O18:K1:H7 str. RS218]		NODE_39_length_38811_cov_16.274713
24	vfdb	URMC_24	URINE	Outpatient	ST131	B2	fdeC	47	28891	14.6273	15688	19935	-	1-4251/4251	========/======	42371	99.93	97.41	YP_002390132	(fdeC) adhesin FdeC [FdeC (VF0506)] [Escherichia coli O45:K1:H7 str. S88]		NODE_47_length_28891_cov_14.627347
24	vfdb	URMC_24	URINE	Outpatient	ST131	B2	entD	4	231988	15.2121	191080	191741	-	1-662/771	=============..	0/0	85.86	96.68	NP_752599	(entD) phosphopantetheinyl transferase component of enterobactin synthase multienzyme complex [Enterobactin (VF0228)] [Escherichia coli CFT073]		NODE_4_length_231988_cov_15.212097
24	vfdb	URMC_24	URINE	Outpatient	ST131	B2	fepA	4	231988	15.2121	191766	194006	-	1-2241/2241	===============	0/0	100	98.93	NP_752600	(fepA) ferrienterobactin outer membrane transporter [Enterobactin (VF0228)] [Escherichia coli CFT073]		NODE_4_length_231988_cov_15.212097
24	vfdb	URMC_24	URINE	Outpatient	ST131	B2	fes	4	231988	15.2121	194249	195451	+	1-1203/1203	===============	0/0	100	99	NP_752602	(fes) enterobactin/ferric enterobactin esterase [enterobactin (IA019)] [Escherichia coli CFT073]		NODE_4_length_231988_cov_15.212097
24	vfdb	URMC_24	URINE	Outpatient	ST131	B2	entF	4	231988	15.2121	195669	199550	+	1-3882/3882	===============	0/0	100	98.2	NP_752604	(entF) enterobactin synthase multienzyme complex component ATP-dependent [Enterobactin (VF0228)] [Escherichia coli CFT073]		NODE_4_length_231988_cov_15.212097
24	vfdb	URMC_24	URINE	Outpatient	ST131	B2	fepC	4	231988	15.2121	200927	201742	-	1-816/816	===============	0/0	100	99.14	NP_752606	(fepC) ferrienterobactin ABC transporter ATPase [Enterobactin (VF0228)] [Escherichia coli CFT073]		NODE_4_length_231988_cov_15.212097
24	vfdb	URMC_24	URINE	Outpatient	ST131	B2	fepG	4	231988	15.2121	201739	202731	-	1-993/993	===============	0/0	100	97.89	NP_752607	(fepG) iron-enterobactin ABC transporter permease [Enterobactin (VF0228)] [Escherichia coli CFT073]		NODE_4_length_231988_cov_15.212097
24	vfdb	URMC_24	URINE	Outpatient	ST131	B2	fepD	4	231988	15.2121	202728	203744	-	1-1017/1017	===============	0/0	100	97.84	NP_752608	(fepD) ferrienterobactin ABC transporter permease [Enterobactin (VF0228)] [Escherichia coli CFT073]		NODE_4_length_231988_cov_15.212097
24	vfdb	URMC_24	URINE	Outpatient	ST131	B2	entS	4	231988	15.2121	203843	205093	+	1-1251/1251	===============	0/0	100	97.44	NP_752609	(entS) enterobactin exporter iron-regulated [enterobactin (IA019)] [Escherichia coli CFT073]		NODE_4_length_231988_cov_15.212097
24	vfdb	URMC_24	URINE	Outpatient	ST131	B2	fepB	4	231988	15.2121	205097	206053	-	1-957/957	===============	0/0	100	98.43	NP_752610	(fepB) ferrienterobactin ABC transporter periplasmic binding protein [Enterobactin (VF0228)] [Escherichia coli CFT073]		NODE_4_length_231988_cov_15.212097
24	vfdb	URMC_24	URINE	Outpatient	ST131	B2	entC	4	231988	15.2121	206230	207417	+	1-1188/1188	===============	0/0	100	98.74	NP_752611	(entC) isochorismate synthase 1 [Enterobactin (VF0228)] [Escherichia coli CFT073]		NODE_4_length_231988_cov_15.212097
24	vfdb	URMC_24	URINE	Outpatient	ST131	B2	entE	4	231988	15.2121	207427	209037	+	1-1611/1611	===============	0/0	100	98.88	NP_752612	(entE) 23-dihydroxybenzoate-AMP ligase component of enterobactin synthase multienzyme complex [Enterobactin (VF0228)] [Escherichia coli CFT073]		NODE_4_length_231988_cov_15.212097
24	vfdb	URMC_24	URINE	Outpatient	ST131	B2	entB	4	231988	15.2121	209051	209908	+	1-858/858	===============	0/0	100	99.42	NP_752613	(entB) isochorismatase [Enterobactin (VF0228)] [Escherichia coli CFT073]		NODE_4_length_231988_cov_15.212097
24	vfdb	URMC_24	URINE	Outpatient	ST131	B2	entA	4	231988	15.2121	209908	210654	+	1-747/747	===============	0/0	100	98.13	NP_752614	(entA) 23-dihydro-23-dihydroxybenzoate dehydrogenase [Enterobactin (VF0228)] [Escherichia coli CFT073]		NODE_4_length_231988_cov_15.212097
24	vfdb	URMC_24	URINE	Outpatient	ST131	B2	yagV/ecpE	51	22643	14.7649	15684	16437	-	1-754/756	===============	0/0	99.74	98.01	NP_286006	(yagV/ecpE) E. coli common pilus chaperone EcpE [ECP (VF0404)] [Escherichia coli O157:H7 str. EDL933]		NODE_51_length_22643_cov_14.764923
24	vfdb	URMC_24	URINE	Outpatient	ST131	B2	yagW/ecpD	51	22643	14.7649	16361	18004	-	1-1644/1644	===============	0/0	100	99.21	NP_286007	(yagW/ecpD) polymerized tip adhesin of ECP fibers [ECP (VF0404)] [Escherichia coli O157:H7 str. EDL933]		NODE_51_length_22643_cov_14.764923
24	vfdb	URMC_24	URINE	Outpatient	ST131	B2	yagX/ecpC	51	22643	14.7649	17994	20519	-	1-2526/2526	===============	0/0	100	97.62	NP_286008	(yagX/ecpC) E. coli common pilus usher EcpC [ECP (VF0404)] [Escherichia coli O157:H7 str. EDL933]		NODE_51_length_22643_cov_14.764923
24	vfdb	URMC_24	URINE	Outpatient	ST131	B2	yagY/ecpB	51	22643	14.7649	20545	21213	-	1-669/669	===============	0/0	100	98.06	NP_286009	(yagY/ecpB) E. coli common pilus chaperone EcpB [ECP (VF0404)] [Escherichia coli O157:H7 str. EDL933]		NODE_51_length_22643_cov_14.764923
24	vfdb	URMC_24	URINE	Outpatient	ST131	B2	yagZ/ecpA	51	22643	14.7649	21270	21857	-	1-588/588	===============	0/0	100	98.47	NP_286010	(yagZ/ecpA) E. coli common pilus structural subunit EcpA [ECP (VF0404)] [Escherichia coli O157:H7 str. EDL933]		NODE_51_length_22643_cov_14.764923
24	vfdb	URMC_24	URINE	Outpatient	ST131	B2	ykgK/ecpR	51	22643	14.7649	21932	22522	-	1-591/591	===============	0/0	100	99.49	NP_286011	(ykgK/ecpR) regulator protein EcpR [ECP (VF0404)] [Escherichia coli O157:H7 str. EDL933]		NODE_51_length_22643_cov_14.764923
24	vfdb	URMC_24	URINE	Outpatient	ST131	B2	iucA	53	22036	15.2289	7398	9179	+	1-1782/1782	===============	0/0	100	99.83	NP_709454	(iucA) aerobactin synthesis protein IucA [Aerobactin (VF0123)] [Shigella flexneri 2a str. 301]		NODE_53_length_22036_cov_15.228856
24	vfdb	URMC_24	URINE	Outpatient	ST131	B2	iucB	53	22036	15.2289	9180	10127	+	1-948/948	===============	0/0	100	99.79	NP_709455	(iucB) aerobactin synthesis protein IucB [Aerobactin (VF0123)] [Shigella flexneri 2a str. 301]		NODE_53_length_22036_cov_15.228856
24	vfdb	URMC_24	URINE	Outpatient	ST131	B2	iucC	53	22036	15.2289	10127	11869	+	1-1743/1743	===============	0/0	100	98.16	NP_755500	(iucC) aerobactin siderophore biosynthesis protein IucC [Aerobactin (VF0229)] [Escherichia coli CFT073]		NODE_53_length_22036_cov_15.228856
24	vfdb	URMC_24	URINE	Outpatient	ST131	B2	iucD	53	22036	15.2289	11866	13187	+	1-1323/1338	========/======	42369	98.8	96.3	NP_755499	(iucD) L-lysine 6-monooxygenase IucD [Aerobactin (VF0229)] [Escherichia coli CFT073]		NODE_53_length_22036_cov_15.228856
24	vfdb	URMC_24	URINE	Outpatient	ST131	B2	sat	53	22036	15.2289	16358	20257	+	1-3900/3900	===============	0/0	100	99.56	NP_755494	(sat) Aecreted auto transpoter toxin [Sat (VF0231)] [Escherichia coli CFT073]		NODE_53_length_22036_cov_15.228856
24	vfdb	URMC_24	URINE	Outpatient	ST131	B2	chuV	5	191871	17.5521	11743	12543	-	1-801/801	===============	0/0	100	99.75	NP_756180	(chuV) ATP-binding hydrophilic protein ChuV [Chu (VF0227)] [Escherichia coli CFT073]		NODE_5_length_191871_cov_17.552096
24	vfdb	URMC_24	URINE	Outpatient	ST131	B2	chuU	5	191871	17.5521	12510	13502	-	1-993/993	===============	0/0	100	99.5	NP_756179	(chuU) heme permease protein ChuU [Chu (VF0227)] [Escherichia coli CFT073]		NODE_5_length_191871_cov_17.552096
24	vfdb	URMC_24	URINE	Outpatient	ST131	B2	chuY	5	191871	17.5521	13551	14174	-	1-624/624	===============	0/0	100	98.24	NP_756178	(chuY) ChuY [Chu (VF0227)] [Escherichia coli CFT073]		NODE_5_length_191871_cov_17.552096
24	vfdb	URMC_24	URINE	Outpatient	ST131	B2	chuX	5	191871	17.5521	14174	14668	-	1-495/495	===============	0/0	100	100	NP_756177	(chuX) putative heme-binding protein ChuX [Chu (VF0227)] [Escherichia coli CFT073]		NODE_5_length_191871_cov_17.552096
24	vfdb	URMC_24	URINE	Outpatient	ST131	B2	chuW	5	191871	17.5521	14681	16018	-	1-1338/1338	===============	0/0	100	98.88	NP_756176	(chuW) Putative oxygen independent coproporphyrinogen III oxidase [Chu (VF0227)] [Escherichia coli CFT073]		NODE_5_length_191871_cov_17.552096
24	vfdb	URMC_24	URINE	Outpatient	ST131	B2	chuT	5	191871	17.5521	16038	17030	-	1-993/993	===============	0/0	100	99.8	NP_756175	(chuT) periplasmic heme-binding protein ChuT [Chu (VF0227)] [Escherichia coli CFT073]		NODE_5_length_191871_cov_17.552096
24	vfdb	URMC_24	URINE	Outpatient	ST131	B2	chuA	5	191871	17.5521	17672	19618	+	1-1947/1947	===============	0/0	100	99.54	NP_756170	(chuA) Outer membrane heme/hemoglobin receptor ChuA [Chu (VF0227)] [Escherichia coli CFT073]		NODE_5_length_191871_cov_17.552096
24	vfdb	URMC_24	URINE	Outpatient	ST131	B2	chuS	5	191871	17.5521	19667	20695	+	1-1029/1029	===============	0/0	100	99.03	NP_756169	(chuS) heme oxygenase ChuS [Chu (VF0227)] [Escherichia coli CFT073]		NODE_5_length_191871_cov_17.552096
24	vfdb	URMC_24	URINE	Outpatient	ST131	B2	fimI	62	13563	18.1998	969	1508	+	1-540/540	===============	0/0	100	98.52	NP_757242	(fimI) Fimbrin-like protein fimI precursor [Type 1 fimbriae (VF0221)] [Escherichia coli CFT073]		NODE_62_length_13563_cov_18.199836
24	vfdb	URMC_24	URINE	Outpatient	ST131	B2	fimC	62	13563	18.1998	1545	2270	+	1-726/726	===============	0/0	100	98.9	NP_757243	(fimC) Chaperone protein fimC precursor [Type 1 fimbriae (VF0221)] [Escherichia coli CFT073]		NODE_62_length_13563_cov_18.199836
24	vfdb	URMC_24	URINE	Outpatient	ST131	B2	fimD	62	13563	18.1998	2337	4973	+	1-2637/2637	===============	0/0	100	98.52	NP_757244	(fimD) Outer membrane usher protein fimD precursor [Type 1 fimbriae (VF0221)] [Escherichia coli CFT073]		NODE_62_length_13563_cov_18.199836
24	vfdb	URMC_24	URINE	Outpatient	ST131	B2	fimF	62	13563	18.1998	4980	5513	+	1-534/534	===============	0/0	100	96.63	NP_757245	(fimF) FimF protein precursor [Type 1 fimbriae (VF0221)] [Escherichia coli CFT073]		NODE_62_length_13563_cov_18.199836
24	vfdb	URMC_24	URINE	Outpatient	ST131	B2	fimG	62	13563	18.1998	5526	6029	+	1-504/504	===============	0/0	100	98.21	NP_757247	(fimG) FimG protein precursor [Type 1 fimbriae (VF0221)] [Escherichia coli CFT073]		NODE_62_length_13563_cov_18.199836
24	vfdb	URMC_24	URINE	Outpatient	ST131	B2	fimH	62	13563	18.1998	6040	6951	+	1-912/912	===============	0/0	100	97.48	NP_757248	(fimH) FimH protein precursor [Type 1 fimbriae (VF0221)] [Escherichia coli CFT073]		NODE_62_length_13563_cov_18.199836
24	vfdb	URMC_24	URINE	Outpatient	ST131	B2	papX	63	12172	16.1035	3809	4360	-	1-552/552	===============	0/0	100	100	NP_755457	(papX) PapX protein regulates flagellum synthesis to repress motility [P fimbriae (CVF425)] [Escherichia coli CFT073]		NODE_63_length_12172_cov_16.103528
24	vfdb	URMC_24	URINE	Outpatient	ST131	B2	papG	63	12172	16.1035	4623	5633	-	1-1011/1011	===============	0/0	100	98.71	NP_755458	(papG) P pilus tip adhesin PapG [P fimbriae (VF0220)] [Escherichia coli CFT073]		NODE_63_length_12172_cov_16.103528
24	vfdb	URMC_24	URINE	Outpatient	ST131	B2	papF	63	12172	16.1035	5677	6207	-	1-531/531	===============	0/0	100	99.06	NP_755459	(papF) P pilus minor subunit PapF [P fimbriae (VF0220)] [Escherichia coli CFT073]		NODE_63_length_12172_cov_16.103528
24	vfdb	URMC_24	URINE	Outpatient	ST131	B2	papK	63	12172	16.1035	6806	7345	-	1-540/540	===============	0/0	100	99.26	NP_755461	(papK) P pilus minor subunit PapK [P fimbriae (VF0220)] [Escherichia coli CFT073]		NODE_63_length_12172_cov_16.103528
24	vfdb	URMC_24	URINE	Outpatient	ST131	B2	papJ	63	12172	16.1035	7352	7933	-	1-582/582	===============	0/0	100	98.62	NP_755463	(papJ) P pilus assembly protein PapJ [P fimbriae (VF0220)] [Escherichia coli CFT073]		NODE_63_length_12172_cov_16.103528
24	vfdb	URMC_24	URINE	Outpatient	ST131	B2	papD	63	12172	16.1035	7970	8575	-	1-606/606	===============	0/0	100	99.83	NP_755464	(papD) chaperone protein PapD [P fimbriae (VF0220)] [Escherichia coli CFT073]		NODE_63_length_12172_cov_16.103528
24	vfdb	URMC_24	URINE	Outpatient	ST131	B2	papC	63	12172	16.1035	8775	11297	-	1-2523/2523	===============	0/0	100	99.76	NP_755465	(papC) usher protein PapC [P fimbriae (VF0220)] [Escherichia coli CFT073]		NODE_63_length_12172_cov_16.103528
24	vfdb	URMC_24	URINE	Outpatient	ST131	B2	papH	63	12172	16.1035	11344	11882	-	50-588/588	.==============	0/0	91.67	97.59	NP_755466	(papH) P pilus termination subunit PapH [P fimbriae (VF0220)] [Escherichia coli CFT073]		NODE_63_length_12172_cov_16.103528
24	vfdb	URMC_24	URINE	Outpatient	ST131	B2	ompA	6	186374	14.5617	69502	70554	+	1-1041/1041	========/======	42380	100	95.82	AAF37887	(ompA) outer membrane protein A [OmpA (VF0236)] [Escherichia coli O18:K1:H7 str. RS218]		NODE_6_length_186374_cov_14.561733
24	vfdb	URMC_24	URINE	Outpatient	ST131	B2	fimB	74	8778	14.622	6147	6346	+	1-200/603	=====..........	0/0	33.17	97.5	NP_757239	(fimB) Type 1 fimbriae Regulatory protein fimB [Type 1 fimbriae (VF0221)] [Escherichia coli CFT073]		NODE_74_length_8778_cov_14.622009
24	vfdb	URMC_24	URINE	Outpatient	ST131	B2	fimB	74	8778	14.622	8232	8639	+	196-603/603	....===========	0/0	67.66	98.04	NP_757239	(fimB) Type 1 fimbriae Regulatory protein fimB [Type 1 fimbriae (VF0221)] [Escherichia coli CFT073]		NODE_74_length_8778_cov_14.622009
25	plasmidfinder	URMC_25	URINE	Inpatient	ST131	B2	IncFIA_1	34	43110	35.608	12731	13118	-	1-388/388	===============	0/0	100	100	AP001918	IncFIA_1__AP001918		NODE_34_length_43110_cov_35.608031
25	plasmidfinder	URMC_25	URINE	Inpatient	ST131	B2	IncFIB(AP001918)_1	34	43110	35.608	33829	34510	+	1-682/682	===============	0/0	100	97.95	AP001918	IncFIB(AP001918)_1__AP001918		NODE_34_length_43110_cov_35.608031
25	plasmidfinder	URMC_25	URINE	Inpatient	ST131	B2	IncFII(pRSB107)_1_pRSB107	52	20236	38.7078	1263	1523	-	1-261/261	===============	0/0	100	100	AJ851089	IncFII(pRSB107)_1_pRSB107_AJ851089		NODE_52_length_20236_cov_38.707793
25	plasmidfinder	URMC_25	URINE	Inpatient	ST131	B2	Col156_1	59	10524	27.4576	6753	6894	-	13-154/154	.==============	0/0	92.21	98.59	NC_009781	Col156_1__NC_009781		NODE_59_length_10524_cov_27.457610
25	plasmidfinder	URMC_25	URINE	Inpatient	ST131	B2	ColpVC_1	83	2110	535.804	984	1176	+	1-193/193	===============	0/0	100	99.48	JX133088	ColpVC_1__JX133088		NODE_83_length_2110_cov_535.803833
25	resfinder	URMC_25	URINE	Inpatient	ST131	B2	mdf(A)_1	1	379382	20.0424	154794	156026	+	1-1233/1233	===============	0/0	100	97.81	Y08743	mdf(A)		NODE_1_length_379382_cov_20.042425
25	resfinder	URMC_25	URINE	Inpatient	ST131	B2	blaCTX-M-134_1	52	20236	38.7078	6984	7859	+	1-876/876	===============	0/0	100	100	JX896165	blaCTX-M-134	Amoxicillin;Ampicillin;Aztreonam;Cefepime;Cefotaxime;Ceftazidime;Ceftriaxone;Piperacillin;Ticarcillin	NODE_52_length_20236_cov_38.707793
25	vfdb	URMC_25	URINE	Inpatient	ST131	B2	entF	14	117374	20.4195	983	4864	-	1-3882/3882	===============	0/0	100	98.2	NP_752604	(entF) enterobactin synthase multienzyme complex component ATP-dependent [Enterobactin (VF0228)] [Escherichia coli CFT073]		NODE_14_length_117374_cov_20.419525
25	vfdb	URMC_25	URINE	Inpatient	ST131	B2	fes	14	117374	20.4195	5082	6284	-	1-1203/1203	===============	0/0	100	99	NP_752602	(fes) enterobactin/ferric enterobactin esterase [enterobactin (IA019)] [Escherichia coli CFT073]		NODE_14_length_117374_cov_20.419525
25	vfdb	URMC_25	URINE	Inpatient	ST131	B2	fepA	14	117374	20.4195	6527	8767	+	1-2241/2241	===============	0/0	100	98.93	NP_752600	(fepA) ferrienterobactin outer membrane transporter [Enterobactin (VF0228)] [Escherichia coli CFT073]		NODE_14_length_117374_cov_20.419525
25	vfdb	URMC_25	URINE	Inpatient	ST131	B2	entD	14	117374	20.4195	8792	9453	+	1-662/771	=============..	0/0	85.86	96.68	NP_752599	(entD) phosphopantetheinyl transferase component of enterobactin synthase multienzyme complex [Enterobactin (VF0228)] [Escherichia coli CFT073]		NODE_14_length_117374_cov_20.419525
25	vfdb	URMC_25	URINE	Inpatient	ST131	B2	ompA	1	379382	20.0424	316415	317467	-	1-1041/1041	========/======	42380	100	95.82	AAF37887	(ompA) outer membrane protein A [OmpA (VF0236)] [Escherichia coli O18:K1:H7 str. RS218]		NODE_1_length_379382_cov_20.042425
25	vfdb	URMC_25	URINE	Inpatient	ST131	B2	gspD	25	78788	22.1791	63889	65739	+	1-1836/1836	========/======	42383	100	96.06	YP_404600	(gspD) general secretion pathway protein D [T2SS (VF0333)] [Shigella dysenteriae Sd197]		NODE_25_length_78788_cov_22.179148
25	vfdb	URMC_25	URINE	Inpatient	ST131	B2	gspG	25	78788	22.1791	68472	68927	+	1-456/456	===============	0/0	100	96.05	YP_404603	(gspG) general secretion pathway protein G [T2SS (VF0333)] [Shigella dysenteriae Sd197]		NODE_25_length_78788_cov_22.179148
25	vfdb	URMC_25	URINE	Inpatient	ST131	B2	gspK	25	78788	22.1791	70461	71438	+	1-978/978	===============	0/0	100	96.63	YP_404607	(gspK) general secretion pathway protein K [T2SS (VF0333)] [Shigella dysenteriae Sd197]		NODE_25_length_78788_cov_22.179148
25	vfdb	URMC_25	URINE	Inpatient	ST131	B2	fyuA	36	41378	18.3106	8120	10141	-	1-2022/2022	===============	0/0	100	99.8	NP_405467	(fyuA) pesticin/yersiniabactin receptor protein [Yersiniabactin (VF0136)] [Yersinia pestis CO92]		NODE_36_length_41378_cov_18.310635
25	vfdb	URMC_25	URINE	Inpatient	ST131	B2	ybtE	36	41378	18.3106	10272	11849	-	1-1578/1578	===============	0/0	100	99.81	NP_405468	(ybtE) yersiniabactin siderophore biosynthetic protein [Yersiniabactin (VF0136)] [Yersinia pestis CO92]		NODE_36_length_41378_cov_18.310635
25	vfdb	URMC_25	URINE	Inpatient	ST131	B2	ybtT	36	41378	18.3106	11853	12656	-	1-804/804	===============	0/0	100	99.63	NP_405469	(ybtT) yersiniabactin biosynthetic protein YbtT [Yersiniabactin (VF0136)] [Yersinia pestis CO92]		NODE_36_length_41378_cov_18.310635
25	vfdb	URMC_25	URINE	Inpatient	ST131	B2	ybtU	36	41378	18.3106	12653	13753	-	1-1101/1101	===============	0/0	100	99.73	NP_405470	(ybtU) yersiniabactin biosynthetic protein YbtU [Yersiniabactin (VF0136)] [Yersinia pestis CO92]		NODE_36_length_41378_cov_18.310635
25	vfdb	URMC_25	URINE	Inpatient	ST131	B2	irp1	36	41378	18.3106	13750	23241	-	1-9492/9492	===============	0/0	100	99.76	NP_405471	(irp1) yersiniabactin biosynthetic protein Irp1 [Yersiniabactin (VF0136)] [Yersinia pestis CO92]		NODE_36_length_41378_cov_18.310635
25	vfdb	URMC_25	URINE	Inpatient	ST131	B2	irp2	36	41378	18.3106	23329	29436	-	1-6108/6108	===============	0/0	100	99.46	NP_405472	(irp2) yersiniabactin biosynthetic protein Irp2 [Yersiniabactin (VF0136)] [Yersinia pestis CO92]		NODE_36_length_41378_cov_18.310635
25	vfdb	URMC_25	URINE	Inpatient	ST131	B2	ybtA	36	41378	18.3106	29627	30586	-	1-960/960	===============	0/0	100	99.27	NP_405473	(ybtA) transcriptional regulator YbtA [Yersiniabactin (VF0136)] [Yersinia pestis CO92]		NODE_36_length_41378_cov_18.310635
25	vfdb	URMC_25	URINE	Inpatient	ST131	B2	ybtP	36	41378	18.3106	30753	32555	+	1-1803/1803	===============	0/0	100	99.61	NP_405474	(ybtP) lipoprotein inner membrane ABC-transporter [Yersiniabactin (VF0136)] [Yersinia pestis CO92]		NODE_36_length_41378_cov_18.310635
25	vfdb	URMC_25	URINE	Inpatient	ST131	B2	ybtQ	36	41378	18.3106	32542	34344	+	1-1803/1803	===============	0/0	100	99.56	NP_405475	(ybtQ) inner membrane ABC-transporter YbtQ [Yersiniabactin (VF0136)] [Yersinia pestis CO92]		NODE_36_length_41378_cov_18.310635
25	vfdb	URMC_25	URINE	Inpatient	ST131	B2	ybtX	36	41378	18.3106	34337	35617	+	1-1281/1281	===============	0/0	100	99.69	NP_405476	(ybtX) putative signal transducer [Yersiniabactin (VF0136)] [Yersinia pestis CO92]		NODE_36_length_41378_cov_18.310635
25	vfdb	URMC_25	URINE	Inpatient	ST131	B2	ybtS	36	41378	18.3106	35645	36949	+	1-1305/1305	===============	0/0	100	99.85	NP_405477	(ybtS) salicylate synthase Irp9 [Yersiniabactin (VF0136)] [Yersinia pestis CO92]		NODE_36_length_41378_cov_18.310635
25	vfdb	URMC_25	URINE	Inpatient	ST131	B2	aslA	39	38626	26.4611	264	1692	+	1-1428/1428	========/======	42369	100	98.18	AAG10151	(aslA) putative arylsulfatase [AslA (VF0238)] [Escherichia coli O18:K1:H7 str. RS218]		NODE_39_length_38626_cov_26.461129
25	vfdb	URMC_25	URINE	Inpatient	ST131	B2	fimH	3	261490	22.8246	253529	254440	-	1-912/912	===============	0/0	100	97.48	NP_757248	(fimH) FimH protein precursor [Type 1 fimbriae (VF0221)] [Escherichia coli CFT073]		NODE_3_length_261490_cov_22.824635
25	vfdb	URMC_25	URINE	Inpatient	ST131	B2	fimG	3	261490	22.8246	254451	254954	-	1-504/504	===============	0/0	100	98.21	NP_757247	(fimG) FimG protein precursor [Type 1 fimbriae (VF0221)] [Escherichia coli CFT073]		NODE_3_length_261490_cov_22.824635
25	vfdb	URMC_25	URINE	Inpatient	ST131	B2	fimF	3	261490	22.8246	254967	255500	-	1-534/534	===============	0/0	100	96.63	NP_757245	(fimF) FimF protein precursor [Type 1 fimbriae (VF0221)] [Escherichia coli CFT073]		NODE_3_length_261490_cov_22.824635
25	vfdb	URMC_25	URINE	Inpatient	ST131	B2	fimD	3	261490	22.8246	255507	258143	-	1-2637/2637	===============	0/0	100	98.52	NP_757244	(fimD) Outer membrane usher protein fimD precursor [Type 1 fimbriae (VF0221)] [Escherichia coli CFT073]		NODE_3_length_261490_cov_22.824635
25	vfdb	URMC_25	URINE	Inpatient	ST131	B2	fimC	3	261490	22.8246	258210	258935	-	1-726/726	===============	0/0	100	98.9	NP_757243	(fimC) Chaperone protein fimC precursor [Type 1 fimbriae (VF0221)] [Escherichia coli CFT073]		NODE_3_length_261490_cov_22.824635
25	vfdb	URMC_25	URINE	Inpatient	ST131	B2	fimI	3	261490	22.8246	258972	259511	-	1-540/540	===============	0/0	100	98.52	NP_757242	(fimI) Fimbrin-like protein fimI precursor [Type 1 fimbriae (VF0221)] [Escherichia coli CFT073]		NODE_3_length_261490_cov_22.824635
25	vfdb	URMC_25	URINE	Inpatient	ST131	B2	fimE	3	261490	22.8246	260603	261199	-	1-597/597	===============	0/0	100	98.83	NP_757240	(fimE) Type 1 fimbriae Regulatory protein fimE [Type 1 fimbriae (VF0221)] [Escherichia coli CFT073]		NODE_3_length_261490_cov_22.824635
25	vfdb	URMC_25	URINE	Inpatient	ST131	B2	entA	44	31702	20.321	21318	22064	-	1-747/747	===============	0/0	100	98.13	NP_752614	(entA) 23-dihydro-23-dihydroxybenzoate dehydrogenase [Enterobactin (VF0228)] [Escherichia coli CFT073]		NODE_44_length_31702_cov_20.321045
25	vfdb	URMC_25	URINE	Inpatient	ST131	B2	entB	44	31702	20.321	22064	22921	-	1-858/858	===============	0/0	100	99.42	NP_752613	(entB) isochorismatase [Enterobactin (VF0228)] [Escherichia coli CFT073]		NODE_44_length_31702_cov_20.321045
25	vfdb	URMC_25	URINE	Inpatient	ST131	B2	entE	44	31702	20.321	22935	24545	-	1-1611/1611	===============	0/0	100	98.88	NP_752612	(entE) 23-dihydroxybenzoate-AMP ligase component of enterobactin synthase multienzyme complex [Enterobactin (VF0228)] [Escherichia coli CFT073]		NODE_44_length_31702_cov_20.321045
25	vfdb	URMC_25	URINE	Inpatient	ST131	B2	entC	44	31702	20.321	24555	25742	-	1-1188/1188	===============	0/0	100	98.74	NP_752611	(entC) isochorismate synthase 1 [Enterobactin (VF0228)] [Escherichia coli CFT073]		NODE_44_length_31702_cov_20.321045
25	vfdb	URMC_25	URINE	Inpatient	ST131	B2	fepB	44	31702	20.321	25919	26875	+	1-957/957	===============	0/0	100	98.43	NP_752610	(fepB) ferrienterobactin ABC transporter periplasmic binding protein [Enterobactin (VF0228)] [Escherichia coli CFT073]		NODE_44_length_31702_cov_20.321045
25	vfdb	URMC_25	URINE	Inpatient	ST131	B2	entS	44	31702	20.321	26879	28129	-	1-1251/1251	===============	0/0	100	97.44	NP_752609	(entS) enterobactin exporter iron-regulated [enterobactin (IA019)] [Escherichia coli CFT073]		NODE_44_length_31702_cov_20.321045
25	vfdb	URMC_25	URINE	Inpatient	ST131	B2	fepD	44	31702	20.321	28228	29244	+	1-1017/1017	===============	0/0	100	97.84	NP_752608	(fepD) ferrienterobactin ABC transporter permease [Enterobactin (VF0228)] [Escherichia coli CFT073]		NODE_44_length_31702_cov_20.321045
25	vfdb	URMC_25	URINE	Inpatient	ST131	B2	fepG	44	31702	20.321	29241	30233	+	1-993/993	===============	0/0	100	97.89	NP_752607	(fepG) iron-enterobactin ABC transporter permease [Enterobactin (VF0228)] [Escherichia coli CFT073]		NODE_44_length_31702_cov_20.321045
25	vfdb	URMC_25	URINE	Inpatient	ST131	B2	fepC	44	31702	20.321	30230	31045	+	1-816/816	===============	0/0	100	99.14	NP_752606	(fepC) ferrienterobactin ABC transporter ATPase [Enterobactin (VF0228)] [Escherichia coli CFT073]		NODE_44_length_31702_cov_20.321045
25	vfdb	URMC_25	URINE	Inpatient	ST131	B2	kpsD	45	29093	23.9687	4082	5758	-	1-1677/1677	===============	0/0	100	98.33	AAA21682	(kpsD) KpsD [K1 capsule (VF0239)] [Escherichia coli O18:K1:H7 str. RS218]		NODE_45_length_29093_cov_23.968653
25	vfdb	URMC_25	URINE	Inpatient	ST131	B2	papB	56	17868	21.6424	875	1188	-	1-315/315	========/======	42369	99.68	98.41		(papB) regulatory protein PapB [P fimbriae (VF0220)] [Escherichia coli CFT073]		NODE_56_length_17868_cov_21.642410
25	vfdb	URMC_25	URINE	Inpatient	ST131	B2	iucA	56	17868	21.6424	8961	10742	+	1-1782/1782	===============	0/0	100	99.83	NP_709454	(iucA) aerobactin synthesis protein IucA [Aerobactin (VF0123)] [Shigella flexneri 2a str. 301]		NODE_56_length_17868_cov_21.642410
25	vfdb	URMC_25	URINE	Inpatient	ST131	B2	iucB	56	17868	21.6424	10743	11690	+	1-948/948	===============	0/0	100	99.79	NP_709455	(iucB) aerobactin synthesis protein IucB [Aerobactin (VF0123)] [Shigella flexneri 2a str. 301]		NODE_56_length_17868_cov_21.642410
25	vfdb	URMC_25	URINE	Inpatient	ST131	B2	iucC	56	17868	21.6424	11690	13432	+	1-1743/1743	===============	0/0	100	98.16	NP_755500	(iucC) aerobactin siderophore biosynthesis protein IucC [Aerobactin (VF0229)] [Escherichia coli CFT073]		NODE_56_length_17868_cov_21.642410
25	vfdb	URMC_25	URINE	Inpatient	ST131	B2	iucD	56	17868	21.6424	13429	14750	+	1-1323/1338	========/======	42369	98.8	96.3	NP_755499	(iucD) L-lysine 6-monooxygenase IucD [Aerobactin (VF0229)] [Escherichia coli CFT073]		NODE_56_length_17868_cov_21.642410
25	vfdb	URMC_25	URINE	Inpatient	ST131	B2	senB	59	10524	27.4576	948	2086	-	2-1140/1140	===============	0/0	99.91	99.74	YP_406304	(senB) enterotoxin [ShET2 (VF0258)] [Shigella flexneri 2a str. 301]		NODE_59_length_10524_cov_27.457610
25	vfdb	URMC_25	URINE	Inpatient	ST131	B2	fimB	64	8805	21.3239	168	575	-	196-603/603	....===========	0/0	67.66	98.04	NP_757239	(fimB) Type 1 fimbriae Regulatory protein fimB [Type 1 fimbriae (VF0221)] [Escherichia coli CFT073]		NODE_64_length_8805_cov_21.323923
25	vfdb	URMC_25	URINE	Inpatient	ST131	B2	fimB	64	8805	21.3239	2461	2660	-	1-200/603	=====..........	0/0	33.17	97.5	NP_757239	(fimB) Type 1 fimbriae Regulatory protein fimB [Type 1 fimbriae (VF0221)] [Escherichia coli CFT073]		NODE_64_length_8805_cov_21.323923
25	vfdb	URMC_25	URINE	Inpatient	ST131	B2	sat	68	5851	24.6583	1890	5789	-	1-3900/3900	===============	0/0	100	99.56	NP_755494	(sat) Aecreted auto transpoter toxin [Sat (VF0231)] [Escherichia coli CFT073]		NODE_68_length_5851_cov_24.658281
25	vfdb	URMC_25	URINE	Inpatient	ST131	B2	chuS	6	191706	24.4736	171012	172040	-	1-1029/1029	===============	0/0	100	99.03	NP_756169	(chuS) heme oxygenase ChuS [Chu (VF0227)] [Escherichia coli CFT073]		NODE_6_length_191706_cov_24.473596
25	vfdb	URMC_25	URINE	Inpatient	ST131	B2	chuA	6	191706	24.4736	172089	174035	-	1-1947/1947	===============	0/0	100	99.54	NP_756170	(chuA) Outer membrane heme/hemoglobin receptor ChuA [Chu (VF0227)] [Escherichia coli CFT073]		NODE_6_length_191706_cov_24.473596
25	vfdb	URMC_25	URINE	Inpatient	ST131	B2	chuT	6	191706	24.4736	174677	175669	+	1-993/993	===============	0/0	100	99.8	NP_756175	(chuT) periplasmic heme-binding protein ChuT [Chu (VF0227)] [Escherichia coli CFT073]		NODE_6_length_191706_cov_24.473596
25	vfdb	URMC_25	URINE	Inpatient	ST131	B2	chuW	6	191706	24.4736	175689	177026	+	1-1338/1338	===============	0/0	100	98.88	NP_756176	(chuW) Putative oxygen independent coproporphyrinogen III oxidase [Chu (VF0227)] [Escherichia coli CFT073]		NODE_6_length_191706_cov_24.473596
25	vfdb	URMC_25	URINE	Inpatient	ST131	B2	chuX	6	191706	24.4736	177039	177533	+	1-495/495	===============	0/0	100	100	NP_756177	(chuX) putative heme-binding protein ChuX [Chu (VF0227)] [Escherichia coli CFT073]		NODE_6_length_191706_cov_24.473596
25	vfdb	URMC_25	URINE	Inpatient	ST131	B2	chuY	6	191706	24.4736	177533	178156	+	1-624/624	===============	0/0	100	98.24	NP_756178	(chuY) ChuY [Chu (VF0227)] [Escherichia coli CFT073]		NODE_6_length_191706_cov_24.473596
25	vfdb	URMC_25	URINE	Inpatient	ST131	B2	chuU	6	191706	24.4736	178205	179197	+	1-993/993	===============	0/0	100	99.5	NP_756179	(chuU) heme permease protein ChuU [Chu (VF0227)] [Escherichia coli CFT073]		NODE_6_length_191706_cov_24.473596
25	vfdb	URMC_25	URINE	Inpatient	ST131	B2	chuV	6	191706	24.4736	179164	179964	+	1-801/801	===============	0/0	100	99.75	NP_756180	(chuV) ATP-binding hydrophilic protein ChuV [Chu (VF0227)] [Escherichia coli CFT073]		NODE_6_length_191706_cov_24.473596
25	vfdb	URMC_25	URINE	Inpatient	ST131	B2	yagV/ecpE	7	187982	21.519	2224	2977	-	1-754/756	===============	0/0	99.74	98.01	NP_286006	(yagV/ecpE) E. coli common pilus chaperone EcpE [ECP (VF0404)] [Escherichia coli O157:H7 str. EDL933]		NODE_7_length_187982_cov_21.519044
25	vfdb	URMC_25	URINE	Inpatient	ST131	B2	yagW/ecpD	7	187982	21.519	2901	4544	-	1-1644/1644	===============	0/0	100	99.21	NP_286007	(yagW/ecpD) polymerized tip adhesin of ECP fibers [ECP (VF0404)] [Escherichia coli O157:H7 str. EDL933]		NODE_7_length_187982_cov_21.519044
25	vfdb	URMC_25	URINE	Inpatient	ST131	B2	yagX/ecpC	7	187982	21.519	4534	7059	-	1-2526/2526	===============	0/0	100	97.62	NP_286008	(yagX/ecpC) E. coli common pilus usher EcpC [ECP (VF0404)] [Escherichia coli O157:H7 str. EDL933]		NODE_7_length_187982_cov_21.519044
25	vfdb	URMC_25	URINE	Inpatient	ST131	B2	yagY/ecpB	7	187982	21.519	7085	7753	-	1-669/669	===============	0/0	100	98.06	NP_286009	(yagY/ecpB) E. coli common pilus chaperone EcpB [ECP (VF0404)] [Escherichia coli O157:H7 str. EDL933]		NODE_7_length_187982_cov_21.519044
25	vfdb	URMC_25	URINE	Inpatient	ST131	B2	yagZ/ecpA	7	187982	21.519	7810	8397	-	1-588/588	===============	0/0	100	98.47	NP_286010	(yagZ/ecpA) E. coli common pilus structural subunit EcpA [ECP (VF0404)] [Escherichia coli O157:H7 str. EDL933]		NODE_7_length_187982_cov_21.519044
25	vfdb	URMC_25	URINE	Inpatient	ST131	B2	ykgK/ecpR	7	187982	21.519	8472	9062	-	1-591/591	===============	0/0	100	99.49	NP_286011	(ykgK/ecpR) regulator protein EcpR [ECP (VF0404)] [Escherichia coli O157:H7 str. EDL933]		NODE_7_length_187982_cov_21.519044
25	vfdb	URMC_25	URINE	Inpatient	ST131	B2	fdeC	7	187982	21.519	18315	22562	+	1-4251/4251	========/======	42371	99.93	97.41	YP_002390132	(fdeC) adhesin FdeC [FdeC (VF0506)] [Escherichia coli O45:K1:H7 str. S88]		NODE_7_length_187982_cov_21.519044
25	vfdb	URMC_25	URINE	Inpatient	ST131	B2	papX	92	1259	20.1912	452	1003	-	1-552/552	===============	0/0	100	97.64	NP_755457	(papX) PapX protein regulates flagellum synthesis to repress motility [P fimbriae (CVF425)] [Escherichia coli CFT073]		NODE_92_length_1259_cov_20.191198
26	plasmidfinder	URMC_26	URINE	Outpatient	ST38	D	IncFII_1	75	12626	45.8925	12154	12415	-	1-261/261	========/======	42369	100	96.18	AY458016	IncFII_1__AY458016		NODE_75_length_12626_cov_45.892471
26	resfinder	URMC_26	URINE	Outpatient	ST38	D	aac(3)-IId_1	104	2856	42.7941	1169	2029	+	1-861/861	===============	0/0	100	99.77	EU022314	aac(3)-IId	Gentamicin;Tobramycin	NODE_104_length_2856_cov_42.794064
26	resfinder	URMC_26	URINE	Outpatient	ST38	D	mdf(A)_1	16	105929	17.9137	20903	22135	-	1-1233/1233	===============	0/0	100	98.14	Y08743	mdf(A)		NODE_16_length_105929_cov_17.913745
26	resfinder	URMC_26	URINE	Outpatient	ST38	D	sul2_2	66	16501	52.5565	609	1424	+	1-816/816	===============	0/0	100	100	AY034138	sul2	Sulfamethoxazole	NODE_66_length_16501_cov_52.556492
26	resfinder	URMC_26	URINE	Outpatient	ST38	D	aph(3'')-Ib_5	66	16501	52.5565	1485	2288	+	1-804/804	===============	0/0	100	100	AF321551	aph(3'')-Ib	Streptomycin	NODE_66_length_16501_cov_52.556492
26	resfinder	URMC_26	URINE	Outpatient	ST38	D	aph(6)-Id_1	66	16501	52.5565	2288	3124	+	1-837/837	===============	0/0	100	99.88	M28829	aph(6)-Id	Streptomycin	NODE_66_length_16501_cov_52.556492
26	resfinder	URMC_26	URINE	Outpatient	ST38	D	tet(A)_6	66	16501	52.5565	4103	5349	+	1-1247/1275	===============	0/0	97.8	100	AF534183	tet(A)	Doxycycline;Tetracycline	NODE_66_length_16501_cov_52.556492
26	resfinder	URMC_26	URINE	Outpatient	ST38	D	qnrS1_1	74	13040	35.9925	899	1555	+	1-657/657	===============	0/0	100	100	AB187515	qnrS1	Ciprofloxacin	NODE_74_length_13040_cov_35.992488
26	resfinder	URMC_26	URINE	Outpatient	ST38	D	mph(A)_2	81	10582	72.4	559	1480	+	1-921/921	========/======	42369	100	99.67	U36578	mph(A)	Erythromycin;Azithromycin;Spiramycin;Telithromycin	NODE_81_length_10582_cov_72.400000
26	resfinder	URMC_26	URINE	Outpatient	ST38	D	sul1_5	81	10582	72.4	6775	7641	-	1-867/867	===============	0/0	100	99.89	EU780013	sul1	Sulfamethoxazole	NODE_81_length_10582_cov_72.400000
26	resfinder	URMC_26	URINE	Outpatient	ST38	D	aadA5_1	81	10582	72.4	8161	8949	-	1-789/789	===============	0/0	100	100	AF137361	aadA5	Streptomycin	NODE_81_length_10582_cov_72.400000
26	resfinder	URMC_26	URINE	Outpatient	ST38	D	dfrA17_1	81	10582	72.4	9080	9553	-	1-474/474	===============	0/0	100	100	FJ460238	dfrA17	Trimethoprim	NODE_81_length_10582_cov_72.400000
26	resfinder	URMC_26	URINE	Outpatient	ST38	D	ant(3'')-Ia_1	81	10582	72.4	9572	9738	-	1-174/972	===...../......	42435	17.18	95.98	X02340	ant(3'')-Ia	Streptomycin	NODE_81_length_10582_cov_72.400000
26	vfdb	URMC_26	URINE	Outpatient	ST38	D	papX	109	2215	17.0402	579	1130	-	1-552/552	===============	0/0	100	97.46	NP_755457	(papX) PapX protein regulates flagellum synthesis to repress motility [P fimbriae (CVF425)] [Escherichia coli CFT073]		NODE_109_length_2215_cov_17.040230
26	vfdb	URMC_26	URINE	Outpatient	ST38	D	gspC	11	144667	19.9053	130025	130855	+	1-831/831	===============	0/0	100	95.19	YP_404599	(gspC) general secretion pathway protein C [T2SS (VF0333)] [Shigella dysenteriae Sd197]		NODE_11_length_144667_cov_19.905272
26	vfdb	URMC_26	URINE	Outpatient	ST38	D	gspD	11	144667	19.9053	131095	132945	+	1-1836/1836	========/======	42383	100	96.11	YP_404600	(gspD) general secretion pathway protein D [T2SS (VF0333)] [Shigella dysenteriae Sd197]		NODE_11_length_144667_cov_19.905272
26	vfdb	URMC_26	URINE	Outpatient	ST38	D	gspG	11	144667	19.9053	135678	136133	+	1-456/456	===============	0/0	100	96.05	YP_404603	(gspG) general secretion pathway protein G [T2SS (VF0333)] [Shigella dysenteriae Sd197]		NODE_11_length_144667_cov_19.905272
26	vfdb	URMC_26	URINE	Outpatient	ST38	D	gspK	11	144667	19.9053	137667	138644	+	1-978/978	===============	0/0	100	96.63	YP_404607	(gspK) general secretion pathway protein K [T2SS (VF0333)] [Shigella dysenteriae Sd197]		NODE_11_length_144667_cov_19.905272
26	vfdb	URMC_26	URINE	Outpatient	ST38	D	fepA	13	134844	18.196	28140	30380	-	1-2241/2241	===============	0/0	100	96.88	NP_752600	(fepA) ferrienterobactin outer membrane transporter [Enterobactin (VF0228)] [Escherichia coli CFT073]		NODE_13_length_134844_cov_18.196011
26	vfdb	URMC_26	URINE	Outpatient	ST38	D	fes	13	134844	18.196	30623	31825	+	1-1203/1203	===============	0/0	100	96.59	NP_752602	(fes) enterobactin/ferric enterobactin esterase [enterobactin (IA019)] [Escherichia coli CFT073]		NODE_13_length_134844_cov_18.196011
26	vfdb	URMC_26	URINE	Outpatient	ST38	D	entF	13	134844	18.196	32043	35896	+	1-3854/3882	===============	0/0	99.28	95.46	NP_752604	(entF) enterobactin synthase multienzyme complex component ATP-dependent [Enterobactin (VF0228)] [Escherichia coli CFT073]		NODE_13_length_134844_cov_18.196011
26	vfdb	URMC_26	URINE	Outpatient	ST38	D	fepC	13	134844	18.196	37270	38085	-	1-816/816	===============	0/0	100	96.94	NP_752606	(fepC) ferrienterobactin ABC transporter ATPase [Enterobactin (VF0228)] [Escherichia coli CFT073]		NODE_13_length_134844_cov_18.196011
26	vfdb	URMC_26	URINE	Outpatient	ST38	D	fepD	13	134844	18.196	39071	40087	-	1-1017/1017	===============	0/0	100	95.97	NP_752608	(fepD) ferrienterobactin ABC transporter permease [Enterobactin (VF0228)] [Escherichia coli CFT073]		NODE_13_length_134844_cov_18.196011
26	vfdb	URMC_26	URINE	Outpatient	ST38	D	entS	13	134844	18.196	40186	41436	+	1-1251/1251	===============	0/0	100	95.68	NP_752609	(entS) enterobactin exporter iron-regulated [enterobactin (IA019)] [Escherichia coli CFT073]		NODE_13_length_134844_cov_18.196011
26	vfdb	URMC_26	URINE	Outpatient	ST38	D	fepB	13	134844	18.196	41440	42396	-	1-957/957	===============	0/0	100	97.7	NP_752610	(fepB) ferrienterobactin ABC transporter periplasmic binding protein [Enterobactin (VF0228)] [Escherichia coli CFT073]		NODE_13_length_134844_cov_18.196011
26	vfdb	URMC_26	URINE	Outpatient	ST38	D	entC	13	134844	18.196	42573	43760	+	1-1188/1188	===============	0/0	100	97.31	NP_752611	(entC) isochorismate synthase 1 [Enterobactin (VF0228)] [Escherichia coli CFT073]		NODE_13_length_134844_cov_18.196011
26	vfdb	URMC_26	URINE	Outpatient	ST38	D	entE	13	134844	18.196	43770	45380	+	1-1611/1611	===============	0/0	100	96.52	NP_752612	(entE) 23-dihydroxybenzoate-AMP ligase component of enterobactin synthase multienzyme complex [Enterobactin (VF0228)] [Escherichia coli CFT073]		NODE_13_length_134844_cov_18.196011
26	vfdb	URMC_26	URINE	Outpatient	ST38	D	entB	13	134844	18.196	45394	46251	+	1-858/858	===============	0/0	100	98.83	NP_752613	(entB) isochorismatase [Enterobactin (VF0228)] [Escherichia coli CFT073]		NODE_13_length_134844_cov_18.196011
26	vfdb	URMC_26	URINE	Outpatient	ST38	D	entA	13	134844	18.196	46251	46997	+	1-747/747	===============	0/0	100	97.32	NP_752614	(entA) 23-dihydro-23-dihydroxybenzoate dehydrogenase [Enterobactin (VF0228)] [Escherichia coli CFT073]		NODE_13_length_134844_cov_18.196011
26	vfdb	URMC_26	URINE	Outpatient	ST38	D	fimH	19	98165	19.5449	232	402	+	742-912/912	............===	0/0	18.75	99.42	NP_757248	(fimH) FimH protein precursor [Type 1 fimbriae (VF0221)] [Escherichia coli CFT073]		NODE_19_length_98165_cov_19.544942
26	vfdb	URMC_26	URINE	Outpatient	ST38	D	espX1	19	98165	19.5449	96802	98165	-	59-1422/1422	===============	0/0	95.92	95.97	NP_285716	(espX1) Type III secretion system effector EspX1 [LEE encoded T3SS (SS020)] [Escherichia coli O157:H7 str. EDL933]		NODE_19_length_98165_cov_19.544942
26	vfdb	URMC_26	URINE	Outpatient	ST38	D	espL1	1	330815	17.0347	153742	155640	-	1-1899/1899	===============	0/0	100	96.31	NP_288154	(espL1) Type III secretion system effector espL1 [LEE encoded T3SS (SS020)] [Escherichia coli O157:H7 str. EDL933]		NODE_1_length_330815_cov_17.034716
26	vfdb	URMC_26	URINE	Outpatient	ST38	D	aslA	20	92376	21.8708	37878	39306	-	1-1428/1428	========/======	42369	100	97.13	AAG10151	(aslA) putative arylsulfatase [AslA (VF0238)] [Escherichia coli O18:K1:H7 str. RS218]		NODE_20_length_92376_cov_21.870839
26	vfdb	URMC_26	URINE	Outpatient	ST38	D	kpsD	28	67391	19.8587	6455	8131	-	1-1677/1677	===============	0/0	100	98.27	AAA21682	(kpsD) KpsD [K1 capsule (VF0239)] [Escherichia coli O18:K1:H7 str. RS218]		NODE_28_length_67391_cov_19.858661
26	vfdb	URMC_26	URINE	Outpatient	ST38	D	chuS	29	56525	19.4903	36717	37745	-	1-1029/1029	===============	0/0	100	96.4	NP_756169	(chuS) heme oxygenase ChuS [Chu (VF0227)] [Escherichia coli CFT073]		NODE_29_length_56525_cov_19.490283
26	vfdb	URMC_26	URINE	Outpatient	ST38	D	shuA	29	56525	19.4903	37794	39776	-	1-1983/1983	===============	0/0	100	98.54	YP_405019	(shuA) outer membrane heme/hemoglobin receptor ShuA [Shu (VF0256)] [Shigella dysenteriae Sd197]		NODE_29_length_56525_cov_19.490283
26	vfdb	URMC_26	URINE	Outpatient	ST38	D	shuT	29	56525	19.4903	40381	41373	+	1-993/993	===============	0/0	100	98.09	YP_405017	(shuT) periplasmic binding protein ShuT [Shu (VF0256)] [Shigella dysenteriae Sd197]		NODE_29_length_56525_cov_19.490283
26	vfdb	URMC_26	URINE	Outpatient	ST38	D	chuW	29	56525	19.4903	41393	42730	+	1-1338/1338	===============	0/0	100	96.79	NP_756176	(chuW) Putative oxygen independent coproporphyrinogen III oxidase [Chu (VF0227)] [Escherichia coli CFT073]		NODE_29_length_56525_cov_19.490283
26	vfdb	URMC_26	URINE	Outpatient	ST38	D	shuX	29	56525	19.4903	42743	43237	+	1-495/495	===============	0/0	100	96.36	YP_405016	(shuX) shu locus protein ShuX [Shu (VF0256)] [Shigella dysenteriae Sd197]		NODE_29_length_56525_cov_19.490283
[truncated: 4,904 more rows]

## Sheet: Plasmids
PLASMIDS IDENTIFIED BY LONG -READ SEQUENCING and pMLST										BLAST - TOP HIT IN NON-REDUNDANT NCBI DATABASE																		ANTIBIOTIC RESISTANCE GENES, VIRULENCE FACTORS, AND PLASMID TYPES
[truncated: 882 more rows]

## Sheet: Antibiogram
ANTIBIOGRAM - Values with'/KB' are Kirby-Bauer diameters in mm.						Ampicillin (AM)		Ampicillin-sulbactam (AMS)		Amikacin (AN)		Aztreonam (AZM)		Ciprofloxacin (CIP)		Ceftriaxone (CTR)		Cefazolin (CZ)		Ertapenem (ERT)		Nitrofurantoin (FD)		Cefepime (FEP)		Gentamicin (GM)		Trimethoprim-sulfamethoxazole (SXT)		Tigecycline (TIG)		Tobramycin (TOB)		Piperacillin-tazobactam (TZP)		ESBL
[truncated: 90 more rows]

[truncated: 3 more sheets: ST131, SNP Distance, Accession]
